# Supplementary material for: catena-Poly[[zinc-bis­(μ-2-sulfido-1H-benzimidazol-3-ium-5-carboxyl­ato)-κ2 O:S;κ2 S:O] trihydrate]
Source: Acta Crystallogr Sect E Struct Rep Online. 2011 Mar 5;67(Pt 4):m397. doi: 10.1107/S1600536811006532 (PMC3099766; doi:10.1107/S1600536811006532)
Supplement: Supplementary file 1 [file e-67-0m397-sup1.cif]

##############################################################################
###                                                                        ###
###        Electronic paper (Acta Crystallographica Section E)             ###
###                                                                        ###
##############################################################################
#                                                                            #
# This CIF contains the data in a paper accepted for publication in Acta     #
# Crystallographica Section E. It conforms to the requirements of Notes      #
# for Authors for Section E, and has been peer reviewed under the auspices   #
# of the IUCr Commission on Journals.                                        #
#                                                                            #
# Full details of the Crystallographic Information File format               #
# are given in the paper "The Crystallographic Information File (CIF):       #
# a New Standard Archive File for Crystallography" by S. R. Hall, F. H.      #
# Allen and I. D. Brown [Acta Cryst. (1991), A47, 655-685].                  #
#                                                                            #
# The current version of the core CIF dictionary is obtainable from          #
# ftp://ftp.iucr.org/pub/cif_core.dic. The current version number is 2.4.    #
#                                                                            #
# Software is freely available for graphical display of the structure(s) in  #
# this CIF.  For information consult the CIF home page http://www.iucr.org/  #
# cif/home.html                                                              #
#                                                                            #
# This file may be used for bona fide research purposes within the           #
# scientific community so long as proper attribution is given to the journal # 
# article from which it was obtained.                                        #
#                                                                            #
##############################################################################
                                             
data_global
_audit_creation_method     'SHELXL97'
_journal_date_recd_electronic     2010-12-28
_journal_date_accepted     2011-02-21
_journal_name_full     'Acta Crystallographica, Section E'
_journal_year     2011
_journal_volume     67
_journal_issue      4
_journal_page_first     m397
_journal_page_last     m397
_journal_paper_category     QM
_journal_coeditor_code     HY2396
_publ_contact_author_name     'Da-Jun Sun'
_publ_contact_author_address
;
Department of Vascular Surgery
the China-Japan Union Hospital of Jilin University
Changchun 130033
People's Republic of China
;
_publ_contact_author_email     li_yp2002@yahoo.com.cn
_publ_contact_author_fax     +86-431-85099108
_publ_contact_author_phone     +86-431-85099108
_publ_section_title
;\
<i>catena</i>-Poly[[zinc-bis(\m-2-sulfido-1<i>H</i>-\
benzimidazol-3-ium-5-carboxylato)-\k^2^<i>O</i>:<i>S</i>;\k^2^<i>S</i>:\
<i>O</i>] trihydrate]
;
loop_
    _publ_author_name
    _publ_author_address
    'Ya-Ping Li'
;
Department of Ophthalmology
the Second Hospital of Jilin University
Changchun 130041
People's Republic of China
;
    'Da-Jun Sun'
;
Department of Vascular Surgery
the China--Japan Union Hospital of Jilin University
Changchun 130033
People's Republic of China
;
    'Hu Zang'
;
Department of Orthopedics
the China--Japan Union Hospital of Jilin University
Changchun 130033
People's Republic of China
;
    'Li-Ying Han'
;
Department of Gynecology
The Second Hospital of Jilin University
Changchun 130041
People's Republic of China
;
    'Guan-Fang Su'
;
Department of Ophthalmology
the Second Hospital of Jilin University
Changchun 130041
People's Republic of China
;
data_I
_audit_creation_method     SHELXL-97
_chemical_name_systematic
;
<i>catena</i>-Poly[[zinc-bis(\m-2-sulfido-1<i>H</i>-\
benzimidazol-3-ium-5-carboxylato)-\
\k^2^<i>O</i>:<i>S</i>;\k^2^<i>S</i>:<i>O</i>] trihydrate]
;
_chemical_name_common     ?
_chemical_formula_moiety     'C16 H10 N4 O4 S2 Zn, 3(H2 O)'
_chemical_formula_sum     'C16 H16 N4 O7 S2 Zn'
_chemical_formula_iupac     '[Zn (C8 H5 N2 O2 S)2], 3H2 O'
_chemical_formula_weight     505.86
_chemical_melting_point     ?
_symmetry_cell_setting     monoclinic
_symmetry_space_group_name_H-M     'P 2/n'
_symmetry_space_group_name_Hall     '-P 2yac'
loop_
    _symmetry_equiv_pos_as_xyz
    'x, y, z'
    '-x+1/2, y, -z+1/2'
    '-x, -y, -z'
    'x-1/2, -y, z-1/2'
_cell_length_a     8.0310(10)
_cell_length_b     9.732(3)
_cell_length_c     12.436(7)
_cell_angle_alpha     90.00
_cell_angle_beta     96.584(9)
_cell_angle_gamma     90.00
_cell_volume     965.6(6)
_cell_formula_units_Z     2
_cell_measurement_reflns_used     4749
_cell_measurement_theta_min     1.33
_cell_measurement_theta_max     26.04
_cell_measurement_temperature     293(2)
_exptl_crystal_description     block
_exptl_crystal_colour     colorless
_exptl_crystal_size_max     0.20
_exptl_crystal_size_mid     0.18
_exptl_crystal_size_min     0.15
_exptl_crystal_density_diffrn     1.740
_exptl_crystal_density_meas     ?
_exptl_crystal_density_method     'not measured'
_exptl_crystal_F_000     516
_exptl_absorpt_coefficient_mu     1.538
_exptl_absorpt_correction_type     multi-scan
_exptl_absorpt_process_details     '(SADABS; Sheldrick, 1996)'
_exptl_absorpt_correction_T_min     0.7485
_exptl_absorpt_correction_T_max     0.8021
_diffrn_ambient_temperature     293(2)
_diffrn_radiation_type     MoK\a
_diffrn_radiation_wavelength     0.71073
_diffrn_radiation_source     'fine-focus sealed tube'
_diffrn_radiation_monochromator     graphite
_diffrn_measurement_device_type     'Bruker APEXII CCD'
_diffrn_measurement_method     '\f and \w'
_diffrn_detector_area_resol_mean     ?
_diffrn_reflns_number     4749
_diffrn_reflns_av_R_equivalents     0.0485
_diffrn_reflns_av_sigmaI/netI     0.0568
_diffrn_reflns_theta_min     2.09
_diffrn_reflns_theta_max     25.03
_diffrn_reflns_theta_full     25.03
_diffrn_measured_fraction_theta_max     0.997
_diffrn_measured_fraction_theta_full     0.997
_diffrn_reflns_limit_h_min     -9
_diffrn_reflns_limit_h_max     8
_diffrn_reflns_limit_k_min     -9
_diffrn_reflns_limit_k_max     11
_diffrn_reflns_limit_l_min     -14
_diffrn_reflns_limit_l_max     14
_diffrn_standards_number     ?
_diffrn_standards_interval_count     ?
_diffrn_standards_interval_time     ?
_diffrn_standards_decay_%     ?
_reflns_number_total     1710
_reflns_number_gt     1267
_reflns_threshold_expression     I>2\s(I)
_refine_ls_structure_factor_coef     Fsqd
_refine_ls_matrix_type     full
_refine_ls_R_factor_all     0.0655
_refine_ls_R_factor_gt     0.0416
_refine_ls_wR_factor_gt     0.0881
_refine_ls_wR_factor_ref     0.0985
_refine_ls_goodness_of_fit_ref     0.976
_refine_ls_restrained_S_all     0.976
_refine_ls_number_reflns     1710
_refine_ls_number_parameters     137
_refine_ls_number_restraints     0
_refine_ls_hydrogen_treatment     constr
_refine_ls_weighting_scheme     calc
_refine_ls_weighting_details
         'calc w=1/[\s^2^(Fo^2^)+(0.0471P)^2^+0.5228P] where P=(Fo^2^+2Fc^2^)/3'
_atom_sites_solution_hydrogens     geom
_atom_sites_solution_primary     direct
_atom_sites_solution_secondary     difmap
_refine_ls_shift/su_max     0.000
_refine_ls_shift/su_mean     0.000
_refine_diff_density_max     0.419
_refine_diff_density_min     -0.277
_refine_ls_extinction_method     none
_refine_ls_extinction_coef     ?
loop_
    _atom_type_symbol
    _atom_type_description
    _atom_type_scat_dispersion_real
    _atom_type_scat_dispersion_imag
    _atom_type_scat_source
    'C' 'C' 0.0033 0.0016
                         'International Tables Vol C Tables 4.2.6.8 and 6.1.1.4'
    'H' 'H' 0.0000 0.0000
                         'International Tables Vol C Tables 4.2.6.8 and 6.1.1.4'
    'N' 'N' 0.0061 0.0033
                         'International Tables Vol C Tables 4.2.6.8 and 6.1.1.4'
    'O' 'O' 0.0106 0.0060
                         'International Tables Vol C Tables 4.2.6.8 and 6.1.1.4'
    'S' 'S' 0.1246 0.1234
                         'International Tables Vol C Tables 4.2.6.8 and 6.1.1.4'
    'Zn' 'Zn' 0.2839 1.4301
                         'International Tables Vol C Tables 4.2.6.8 and 6.1.1.4'
_computing_data_collection     'APEX2 (Bruker, 2007)'
_computing_cell_refinement     'SAINT (Bruker, 2007)'
_computing_data_reduction     'SAINT (Bruker, 2007)'
_computing_structure_solution     'SHELXS97 (Sheldrick, 2008)'
_computing_structure_refinement     'SHELXL97 (Sheldrick, 2008)'
_computing_molecular_graphics
            'SHELXTL (Sheldrick, 2008) and Mercury (Macrae <i>et al.</i>, 2006)'
_computing_publication_material     'SHELXTL (Sheldrick, 2008)'
loop_
    _atom_site_type_symbol
    _atom_site_label
    _atom_site_fract_x
    _atom_site_fract_y
    _atom_site_fract_z
    _atom_site_U_iso_or_equiv
    _atom_site_adp_type
    _atom_site_calc_flag
    _atom_site_refinement_flags
    _atom_site_occupancy
    _atom_site_disorder_assembly
    _atom_site_disorder_group
    Zn Zn1 0.7500 0.20862(7) 0.7500 0.0295(2) Uani d S 1 . .
    S S1 0.46579(13) 0.94066(11) 1.22275(9) 0.0366(3) Uani d . 1 . .
    O O1 0.9750(3) 0.4579(3) 0.7829(2) 0.0360(7) Uani d . 1 . .
    O O2 0.8006(3) 0.3368(3) 0.8738(2) 0.0323(7) Uani d . 1 . .
    N N1 0.6753(4) 0.9126(3) 1.0706(2) 0.0283(8) Uani d . 1 . .
    H H1 0.6905 0.9997 1.0655 0.034 Uiso calc R 1 . .
    N N2 0.5899(4) 0.7152(3) 1.1261(2) 0.0298(8) Uani d . 1 . .
    H H2 0.5423 0.6551 1.1630 0.036 Uiso calc R 1 . .
    C C1 0.5795(4) 0.8514(4) 1.1382(3) 0.0266(9) Uani d . 1 . .
    C C2 0.7452(4) 0.8136(4) 1.0112(3) 0.0258(9) Uani d . 1 . .
    C C3 0.6897(4) 0.6859(4) 1.0445(3) 0.0249(9) Uani d . 1 . .
    C C4 0.7307(4) 0.5650(4) 0.9970(3) 0.0269(9) Uani d . 1 . .
    H H4 0.6920 0.4807 1.0191 0.032 Uiso calc R 1 . .
    C C5 0.8334(4) 0.5746(4) 0.9136(3) 0.0261(9) Uani d . 1 . .
    C C6 0.8901(5) 0.7016(4) 0.8817(3) 0.0325(10) Uani d . 1 . .
    H H6 0.9578 0.7048 0.8259 0.039 Uiso calc R 1 . .
    C C7 0.8494(5) 0.8233(4) 0.9299(3) 0.0348(10) Uani d . 1 . .
    H H7 0.8900 0.9075 0.9089 0.042 Uiso calc R 1 . .
    C C8 0.8752(5) 0.4488(4) 0.8531(3) 0.0280(9) Uani d . 1 . .
    O O1W 0.7018(4) 1.1927(3) 1.0612(2) 0.0472(8) Uani d . 1 . .
    H H1A 0.7766 1.2210 1.0243 0.071 Uiso d R 1 . .
    H H1B 0.6896 1.2530 1.1073 0.071 Uiso d R 1 . .
    O O2W 1.2500 0.6297(5) 0.7500 0.0456(11) Uani d S 1 . .
    H H2A 1.1720 0.5777 0.7590 0.068 Uiso d R 1 . .
loop_
    _atom_site_aniso_label
    _atom_site_aniso_U_11
    _atom_site_aniso_U_22
    _atom_site_aniso_U_33
    _atom_site_aniso_U_12
    _atom_site_aniso_U_13
    _atom_site_aniso_U_23
    Zn1 0.0350(4) 0.0257(4) 0.0303(4) 0.000 0.0144(3) 0.000
    S1 0.0409(7) 0.0283(7) 0.0448(6) -0.0041(5) 0.0230(5) -0.0092(5)
    O1 0.0392(16) 0.0356(18) 0.0363(16) -0.0035(14) 0.0184(13) -0.0098(14)
    O2 0.0401(16) 0.0301(18) 0.0289(15) -0.0035(13) 0.0129(12) -0.0031(12)
    N1 0.0341(19) 0.0180(18) 0.0353(18) -0.0021(15) 0.0148(15) -0.0016(15)
    N2 0.0358(19) 0.025(2) 0.0323(18) -0.0004(16) 0.0181(15) 0.0008(16)
    C1 0.026(2) 0.026(2) 0.029(2) 0.0005(18) 0.0077(17) -0.0018(17)
    C2 0.026(2) 0.022(2) 0.030(2) 0.0017(17) 0.0081(16) -0.0006(17)
    C3 0.026(2) 0.030(2) 0.0206(18) 0.0023(17) 0.0088(16) 0.0013(17)
    C4 0.029(2) 0.023(2) 0.030(2) 0.0004(17) 0.0091(17) 0.0042(17)
    C5 0.028(2) 0.031(2) 0.0209(19) 0.0029(18) 0.0067(16) -0.0017(17)
    C6 0.033(2) 0.038(3) 0.029(2) -0.003(2) 0.0162(17) 0.003(2)
    C7 0.042(2) 0.028(3) 0.039(2) -0.0067(19) 0.021(2) 0.0044(19)
    C8 0.025(2) 0.035(3) 0.024(2) 0.0016(19) -0.0012(17) -0.0022(18)
    O1W 0.064(2) 0.0356(19) 0.0453(18) -0.0104(16) 0.0178(15) -0.0048(15)
    O2W 0.046(3) 0.037(3) 0.058(3) 0.000 0.023(2) 0.000
loop_
    _geom_bond_atom_site_label_1
    _geom_bond_atom_site_label_2
    _geom_bond_site_symmetry_2
    _geom_bond_distance
    _geom_bond_publ_flag
    Zn1 O2 . 1.987(3) ?
    Zn1 S1 3_667 2.3159(12) ?
    S1 C1 . 1.707(4) ?
    O1 C8 . 1.254(4) ?
    O2 C8 . 1.284(5) ?
    N1 C1 . 1.342(4) ?
    N1 C2 . 1.373(5) ?
    N1 H1 . 0.8600 ?
    N2 C1 . 1.338(5) ?
    N2 C3 . 1.392(4) ?
    N2 H2 . 0.8600 ?
    C2 C7 . 1.388(5) ?
    C2 C3 . 1.400(5) ?
    C3 C4 . 1.374(5) ?
    C4 C5 . 1.400(5) ?
    C4 H4 . 0.9300 ?
    C5 C6 . 1.391(5) ?
    C5 C8 . 1.494(5) ?
    C6 C7 . 1.384(6) ?
    C6 H6 . 0.9300 ?
    C7 H7 . 0.9300 ?
    O1W H1A . 0.84 ?
    O1W H1B . 0.83 ?
    O2W H2A . 0.82 ?
loop_
    _geom_angle_atom_site_label_1
    _geom_angle_atom_site_label_2
    _geom_angle_atom_site_label_3
    _geom_angle_site_symmetry_1
    _geom_angle_site_symmetry_3
    _geom_angle
    _geom_angle_publ_flag
    O2 Zn1 O2 . 2_656 102.22(17) ?
    O2 Zn1 S1 . 3_667 111.74(8) ?
    O2 Zn1 S1 2_656 3_667 114.66(8) ?
    O2 Zn1 S1 . 4_665 114.66(8) ?
    O2 Zn1 S1 2_656 4_665 111.74(8) ?
    S1 Zn1 S1 3_667 4_665 102.30(6) ?
    C1 S1 Zn1 . 3_667 103.48(14) ?
    C8 O2 Zn1 . . 115.9(2) ?
    C1 N1 C2 . . 109.0(3) ?
    C1 N1 H1 . . 125.5 ?
    C2 N1 H1 . . 125.5 ?
    C1 N2 C3 . . 109.5(3) ?
    C1 N2 H2 . . 125.3 ?
    C3 N2 H2 . . 125.3 ?
    N2 C1 N1 . . 108.8(3) ?
    N2 C1 S1 . . 128.2(3) ?
    N1 C1 S1 . . 123.1(3) ?
    N1 C2 C7 . . 131.5(4) ?
    N1 C2 C3 . . 107.4(3) ?
    C7 C2 C3 . . 121.0(4) ?
    C4 C3 N2 . . 132.5(4) ?
    C4 C3 C2 . . 122.2(3) ?
    N2 C3 C2 . . 105.3(3) ?
    C3 C4 C5 . . 116.9(4) ?
    C3 C4 H4 . . 121.5 ?
    C5 C4 H4 . . 121.5 ?
    C6 C5 C4 . . 120.7(4) ?
    C6 C5 C8 . . 119.0(3) ?
    C4 C5 C8 . . 120.2(4) ?
    C7 C6 C5 . . 122.4(3) ?
    C7 C6 H6 . . 118.8 ?
    C5 C6 H6 . . 118.8 ?
    C6 C7 C2 . . 116.7(4) ?
    C6 C7 H7 . . 121.6 ?
    C2 C7 H7 . . 121.6 ?
    O1 C8 O2 . . 123.3(4) ?
    O1 C8 C5 . . 119.4(4) ?
    O2 C8 C5 . . 117.2(3) ?
    H1A O1W H1B . . 107.0 ?
loop_
    _geom_hbond_atom_site_label_D
    _geom_hbond_atom_site_label_H
    _geom_hbond_atom_site_label_A
    _geom_hbond_site_symmetry_A
    _geom_hbond_distance_DH
    _geom_hbond_distance_HA
    _geom_hbond_distance_DA
    _geom_hbond_angle_DHA
    _geom_hbond_publ_flag
    N1 H1 O1W . 0.86 1.88 2.738(5) 174 y
    N2 H2 O1 4_566 0.86 1.98 2.812(4) 163 y
    O1W H1A O2 1_565 0.84 2.21 2.907(4) 140 y
    O2W H2A O1 . 0.82 2.02 2.837(4) 177 y
