# Supplementary material for: catena-Poly[[zinc-bis­(μ-2-sulfido-1H-benzimidazol-3-ium-5-carboxyl­ato)-κ2 O:S;κ2 S:O] trihydrate]
Source: Acta Crystallogr Sect E Struct Rep Online. 2011 Mar 5;67(Pt 4):m397. doi: 10.1107/S1600536811006532 (PMC3099766; doi:10.1107/S1600536811006532)
Supplement: Supplementary file 2 [file e-67-0m397-Isup2.hkl]

# 
# h,k,l, Fc-squared, Fo-squared, sigma(Fo-squared) and status flag 
# 
data_I
_shelx_title ' I         P2/n         R = 0.04' 
_shelx_refln_list_code          4 
_shelx_F_calc_maximum      203.67 
_exptl_crystal_F_000       516.00 
_reflns_d_resolution_high  0.8398 
 
loop_ 
 _symmetry_equiv_pos_as_xyz 
 'x, y, z' 
 '-x+1/2, y, -z+1/2' 
 '-x, -y, -z' 
 'x-1/2, -y, z-1/2' 
 
_cell_length_a     8.0310 
_cell_length_b     9.7320 
_cell_length_c    12.4360 
_cell_angle_alpha  90.000 
_cell_angle_beta   96.584 
_cell_angle_gamma  90.000 
 
_shelx_F_squared_multiplier     1.000 
 
loop_ 
 _refln_index_h 
 _refln_index_k 
 _refln_index_l 
 _refln_F_squared_calc 
 _refln_F_squared_meas 
 _refln_F_squared_sigma 
 _refln_observed_status 
   2   0   0     9040.66     9343.16    101.94 o 
   4   0   0     3804.43     3746.38     50.66 o 
   6   0   0      343.53      330.60     26.77 o 
   8   0   0      121.56      105.29     40.66 o 
   0   1   0       21.11       18.35      4.60 o 
   1   1   0      247.02      251.76      5.36 o 
   2   1   0      766.15      785.13     15.53 o 
   3   1   0     6589.95     6616.30     92.74 o 
   4   1   0      243.37      233.07     10.46 o 
   5   1   0     1761.49     1790.10     30.95 o 
   6   1   0       12.32       15.19     14.51 o 
   7   1   0       21.69       50.68     17.83 o 
   8   1   0       22.66       29.79     23.78 o 
   9   1   0      263.77      294.68     49.86 o 
   0   2   0     2449.66     2660.34     47.48 o 
   1   2   0        2.81        9.75      6.56 o 
   2   2   0    10132.98    10690.37     81.26 o 
   3   2   0       40.38       40.94      7.84 o 
   4   2   0       74.18       59.01     10.32 o 
   5   2   0      645.88      645.45     22.18 o 
   6   2   0     1497.25     1647.53     64.86 o 
   7   2   0        3.25       28.35     33.90 o 
   8   2   0       86.16       98.60     28.23 o 
   9   2   0       50.63       22.34     49.35 o 
   0   3   0     1704.24     1957.61     51.58 o 
   1   3   0     1507.31     1534.79     73.44 o 
   2   3   0     1750.33     1777.70     24.09 o 
   3   3   0     5742.63     5932.34    103.70 o 
   4   3   0      534.35      537.48     19.28 o 
   5   3   0       82.94       82.97     14.00 o 
   6   3   0      322.20      276.75     27.49 o 
   7   3   0      202.11      233.13     31.79 o 
   8   3   0      328.56      366.54     63.12 o 
   9   3   0       24.47       34.06     29.57 o 
   0   4   0      101.90       34.29     17.84 o 
   1   4   0     1262.65     1234.06     36.78 o 
   2   4   0       73.11      109.94     12.57 o 
   3   4   0      294.41      251.88     13.37 o 
   4   4   0      145.31      129.98     22.46 o 
   5   4   0       17.55       12.34     17.77 o 
   6   4   0      142.68      114.85     22.28 o 
   7   4   0      531.06      527.53     32.70 o 
   8   4   0      111.38      100.01     28.17 o 
   0   5   0      499.78      385.34     34.15 o 
   1   5   0        2.71       16.04     13.67 o 
   2   5   0     4836.06     5023.45     87.74 o 
   3   5   0     1353.12     1384.47     28.73 o 
   4   5   0     1543.69     1697.70     44.21 o 
   5   5   0      526.96      547.33     59.56 o 
   6   5   0      538.55      531.49     32.50 o 
   7   5   0       70.19       17.63     23.41 o 
   8   5   0      360.88      386.91     40.36 o 
   0   6   0        0.40      -12.17     20.72 o 
   1   6   0     4398.54     4425.25     74.40 o 
   2   6   0      579.22      542.34     35.11 o 
   3   6   0      408.16      409.32     36.08 o 
   4   6   0        6.65       -7.37     19.99 o 
   5   6   0     1295.66     1303.16     44.92 o 
   6   6   0       82.72      117.63     22.88 o 
   7   6   0       47.96       74.15     21.77 o 
   8   6   0        5.31       18.91     23.97 o 
   0   7   0     1146.12     1003.32     64.64 o 
   1   7   0      125.67      156.05     24.58 o 
   2   7   0      582.11      601.96     30.19 o 
   3   7   0       27.75       15.22     23.11 o 
   4   7   0     1979.83     2014.22     66.68 o 
   5   7   0       85.23      100.66     27.83 o 
   6   7   0       11.03       24.82     18.88 o 
   7   7   0      117.00      126.94     25.07 o 
   0   8   0     5927.01     5477.79    138.84 o 
   1   8   0     1539.92     1582.71     57.64 o 
   2   8   0      123.36      122.34     22.55 o 
   3   8   0       82.98       95.89     26.19 o 
   4   8   0      379.06      352.49     57.66 o 
   5   8   0      240.01      235.84     35.59 o 
   6   8   0        4.53      -26.07     29.32 o 
   0   9   0       17.40        6.04     28.90 o 
   1   9   0       54.29       55.15     24.25 o 
   2   9   0     1247.18     1182.66     57.32 o 
   3   9   0       48.34       65.43     26.84 o 
   4   9   0       63.58       85.77     28.42 o 
   5   9   0      169.97      142.70     33.35 o 
   0  10   0       11.32      -30.71     30.71 o 
   1  10   0       79.66       77.01     27.88 o 
   2  10   0     1021.50     1161.57    111.42 o 
   3  10   0       40.62       62.57     27.77 o 
   4  10   0        4.24        6.34     25.54 o 
   0  11   0       22.38       63.24     40.57 o 
   1  11   0      190.18      190.63     34.17 o 
   2  11   0       51.78       58.06     27.53 o 
  -9   0   1      887.72      924.84     80.29 o 
  -7   0   1      623.02      716.76     65.23 o 
  -5   0   1      664.60      560.09     46.14 o 
  -3   0   1        5.76        6.18      7.64 o 
  -1   0   1     2998.11     3189.04     27.93 o 
   1   0   1     6306.06     6453.84     35.31 o 
   3   0   1       86.26       85.34     10.12 o 
   5   0   1     3153.87     2993.51     43.03 o 
   7   0   1      275.48      268.15     55.67 o 
   9   0   1      713.90      578.95     65.06 o 
  -9   1   1      222.35      280.22     44.14 o 
  -8   1   1      252.17      254.41     35.48 o 
  -7   1   1        0.25       34.21     34.22 o 
  -6   1   1     1243.80     1151.04     70.82 o 
  -5   1   1      606.61      619.97     22.05 o 
  -4   1   1     1845.40     1793.76     20.88 o 
  -3   1   1       67.91       65.09      6.93 o 
  -2   1   1      532.82      530.08      9.87 o 
  -1   1   1     2386.09     2575.81     19.87 o 
   0   1   1     9728.29     9843.43    284.71 o 
   1   1   1     1016.68     1055.93     17.82 o 
   2   1   1       43.08       45.36      7.83 o 
   3   1   1      628.86      637.51     11.21 o 
   4   1   1     1707.64     1655.84     28.68 o 
   5   1   1     1272.07     1223.95     27.48 o 
   6   1   1      167.25      190.72     20.25 o 
   7   1   1       32.79       15.72     16.36 o 
   8   1   1        2.08       -2.27     29.71 o 
   9   1   1       27.08        0.99     23.71 o 
  -9   2   1        5.94      -21.93     23.22 o 
  -8   2   1       11.62       33.56     28.28 o 
  -7   2   1      746.26      695.92     43.98 o 
  -6   2   1       33.71       55.19     18.23 o 
  -5   2   1       11.24        1.84     10.14 o 
  -4   2   1      261.71      255.57      9.78 o 
  -3   2   1     4572.39     4525.84     29.61 o 
  -2   2   1      126.67      191.00      9.40 o 
  -1   2   1      157.52      162.29      9.15 o 
   0   2   1     2737.66     2945.39     77.36 o 
   1   2   1     1040.18     1059.32     16.35 o 
   2   2   1      335.19      307.56      8.70 o 
   3   2   1     5235.41     5158.34     47.09 o 
   4   2   1     1636.16     1558.92     33.82 o 
   5   2   1        2.46       13.78     11.56 o 
   6   2   1      656.57      629.42     25.23 o 
   7   2   1      875.29      877.71     47.17 o 
   8   2   1       66.05       49.71     19.26 o 
   9   2   1        1.37       31.62     36.76 o 
  -9   3   1       35.53       27.78     25.54 o 
  -8   3   1       26.92       48.03     24.94 o 
  -7   3   1       54.64       53.09     18.84 o 
  -6   3   1      820.20      723.36     33.98 o 
  -5   3   1       43.02       38.70     18.38 o 
  -4   3   1       33.93       31.69      6.80 o 
  -3   3   1      592.58      601.95     16.76 o 
  -2   3   1     4630.77     4788.57     55.12 o 
  -1   3   1      991.40      914.85     25.77 o 
   0   3   1      871.37      996.22     93.18 o 
   1   3   1      426.04      397.52     19.01 o 
   2   3   1     8397.85     8483.91    124.77 o 
   3   3   1     1263.04     1160.56     15.35 o 
   4   3   1      402.64      423.57     18.39 o 
   5   3   1      290.43      272.89     20.62 o 
   6   3   1      653.05      635.08     31.96 o 
   7   3   1      756.11      741.80     44.63 o 
   8   3   1      129.75      140.11     29.16 o 
   9   3   1      226.94      247.51     38.24 o 
  -8   4   1      799.73      846.83     52.42 o 
  -7   4   1       70.85       37.11     35.46 o 
  -6   4   1      550.33      577.19     33.21 o 
  -5   4   1      377.93      394.44     26.37 o 
  -4   4   1      668.31      804.82     30.61 o 
  -3   4   1       37.30       43.86      9.73 o 
  -2   4   1       10.31       25.99      9.28 o 
  -1   4   1      851.51      876.61     29.74 o 
   0   4   1       80.96      137.30     33.25 o 
   1   4   1      772.10      672.12     47.60 o 
   2   4   1     3375.59     3474.13     43.26 o 
   3   4   1      325.09      336.59     14.51 o 
   4   4   1     2371.67     2434.24     47.61 o 
   5   4   1      670.05      656.64     31.51 o 
   6   4   1     1263.34     1216.70     59.84 o 
   7   4   1       88.21       96.61     21.15 o 
   8   4   1      255.81      307.84     37.01 o 
  -8   5   1      130.36      138.75     31.79 o 
  -7   5   1      110.92      124.10     43.23 o 
  -6   5   1       66.94       59.41     18.93 o 
  -5   5   1      129.84      144.69     22.43 o 
  -4   5   1      747.36      687.66     31.48 o 
  -3   5   1     1374.50     1481.03     54.98 o 
  -2   5   1      862.76      986.73     76.72 o 
  -1   5   1     1688.53     1724.71     44.48 o 
   0   5   1     2989.05     2732.10     81.24 o 
   1   5   1      470.62      435.73     25.63 o 
   2   5   1      727.22      636.61     24.40 o 
   3   5   1      354.87      368.86     17.58 o 
   4   5   1      571.30      594.79     43.12 o 
   5   5   1      108.00      120.85     22.03 o 
   6   5   1       46.66       37.94     17.85 o 
   7   5   1      381.69      382.40     30.51 o 
   8   5   1       66.46       67.97     73.60 o 
  -8   6   1       47.00       18.38     25.78 o 
  -7   6   1       15.21       19.03     19.89 o 
  -6   6   1       36.12        1.13     16.38 o 
  -5   6   1       84.96       75.07     19.85 o 
  -4   6   1      904.97      903.63     37.49 o 
  -3   6   1      274.22      336.76     23.38 o 
  -2   6   1        3.92        1.06     13.67 o 
  -1   6   1       19.33       35.10     17.06 o 
   0   6   1      597.52      492.09     40.01 o 
   1   6   1        8.43       -7.34     17.75 o 
   2   6   1     1326.96     1436.47     37.70 o 
   3   6   1       53.22       67.64     23.00 o 
   4   6   1     1002.79     1041.73     49.58 o 
   5   6   1      238.02      238.38     42.83 o 
   6   6   1      329.96      411.07     92.77 o 
   7   6   1       26.92        6.56     20.14 o 
   8   6   1       77.68       74.01     27.95 o 
  -7   7   1      196.34      128.25     28.29 o 
  -6   7   1       27.21       19.72     17.29 o 
  -5   7   1      914.79      932.14     69.70 o 
  -4   7   1      335.47      333.70     62.01 o 
  -3   7   1        4.67       -6.30     21.74 o 
  -2   7   1      121.95      126.51     20.00 o 
  -1   7   1      493.11      488.53     35.10 o 
   0   7   1     1151.49     1085.34     60.47 o 
   1   7   1      975.27      945.35     41.97 o 
   2   7   1       21.42       25.31     17.39 o 
   3   7   1      197.21      206.99     31.89 o 
   4   7   1      254.23      289.31     34.52 o 
   5   7   1     1422.34     1516.42     61.89 o 
   6   7   1        0.26       14.23     17.68 o 
   7   7   1       30.05        3.36     29.11 o 
  -6   8   1        9.33        8.63     55.48 o 
  -5   8   1       65.98      115.99     30.08 o 
  -4   8   1      953.68      916.43     53.94 o 
  -3   8   1       23.52       35.97     23.81 o 
  -2   8   1     1169.82     1152.35     88.18 o 
  -1   8   1      668.61      580.23     47.93 o 
   0   8   1      884.13      839.96     44.40 o 
   1   8   1      515.56      488.79     42.17 o 
   2   8   1      298.55      322.47     26.46 o 
   3   8   1       35.00       36.54     30.30 o 
   4   8   1       26.97       27.59     23.46 o 
   5   8   1      841.41      842.18     53.72 o 
   6   8   1        1.42       21.76     33.27 o 
  -5   9   1        0.80      -28.85     32.57 o 
  -4   9   1      430.07      394.53     42.34 o 
  -3   9   1      219.87      185.91     32.49 o 
  -2   9   1      140.76      157.37     22.90 o 
  -1   9   1      734.77      816.27     50.25 o 
   0   9   1       94.94       92.65     26.11 o 
   1   9   1      151.11      168.51     42.89 o 
   2   9   1      385.88      413.13     38.83 o 
   3   9   1      467.06      485.37     43.94 o 
   4   9   1      132.27      162.96     60.40 o 
   5   9   1       29.07       -9.71     38.07 o 
  -4  10   1       65.99       46.47     36.31 o 
  -3  10   1       60.24       29.44     25.90 o 
  -2  10   1      538.56      469.82     66.14 o 
  -1  10   1       26.10       17.66     23.62 o 
   0  10   1        0.53      -22.13     22.13 o 
   1  10   1       44.17       38.26     24.44 o 
   2  10   1      401.56      360.96     40.60 o 
   3  10   1      683.17      813.25    197.24 o 
   4  10   1        0.51      -20.40     20.40 o 
  -2  11   1      293.58      295.60     40.06 o 
  -1  11   1       33.33        8.13     18.45 o 
   0  11   1        3.38        4.15     23.37 o 
   1  11   1       92.09      159.14     49.49 o 
   2  11   1      453.45      444.74     46.55 o 
  -8   0   2      835.48      769.55     70.35 o 
  -6   0   2      601.33      561.44     54.41 o 
  -4   0   2     9479.58     9952.46     88.50 o 
  -2   0   2     3375.24     3036.28     38.50 o 
   0   0   2     1334.29     1546.21     22.38 o 
   2   0   2    41479.78    45820.02    429.32 o 
   4   0   2      633.74      592.82     20.88 o 
   6   0   2      462.70      452.78     32.73 o 
   8   0   2       71.71       87.91     34.84 o 
  -9   1   2      546.74      576.11     48.15 o 
  -8   1   2       19.44      -11.06     21.61 o 
  -7   1   2      283.22      246.52     32.72 o 
  -6   1   2        3.90      -11.85     13.46 o 
  -5   1   2     4842.44     4449.69     51.28 o 
  -4   1   2      770.23      720.44     25.60 o 
  -3   1   2     2490.13     2394.87     36.11 o 
  -2   1   2     1305.11     1300.04     21.72 o 
  -1   1   2     2400.84     2669.30     18.67 o 
   0   1   2      415.24      433.91     10.13 o 
   1   1   2    24864.91    25395.79    310.19 o 
   2   1   2      183.16      230.37      8.99 o 
   3   1   2     2413.85     2531.46     24.29 o 
   4   1   2      145.09      166.16     12.38 o 
   5   1   2      187.61      173.91     13.84 o 
   6   1   2       82.41       71.70     15.87 o 
   7   1   2      161.02      155.58     18.58 o 
   8   1   2       34.67       14.47     17.24 o 
   9   1   2      172.22      149.31     64.05 o 
  -9   2   2      234.12      171.76     46.31 o 
  -8   2   2      432.56      398.61     39.73 o 
  -7   2   2        1.22      -14.16     19.84 o 
  -6   2   2     1503.21     1514.60     42.91 o 
  -5   2   2      128.37      150.41     17.42 o 
  -4   2   2        4.54       13.08      5.77 o 
  -3   2   2       90.64       85.92      8.58 o 
  -2   2   2    11442.79    12050.47     62.96 o 
  -1   2   2      590.80      602.23     17.02 o 
   0   2   2      955.98     1059.96     25.94 o 
   1   2   2      982.80     1038.24     30.65 o 
   2   2   2     1403.89     1323.86     16.45 o 
   3   2   2        1.14        1.36      8.08 o 
   4   2   2      223.11      214.70     15.31 o 
   5   2   2      532.17      524.76     22.12 o 
   6   2   2      271.25      279.87     24.51 o 
   7   2   2        3.94        4.71     19.60 o 
   8   2   2       14.85       24.36     17.77 o 
   9   2   2       98.99      105.53     30.65 o 
  -9   3   2      185.93      144.94     33.13 o 
  -8   3   2       11.87        8.58     22.24 o 
  -7   3   2     1051.30     1093.51     41.16 o 
  -6   3   2       57.58       41.88     21.37 o 
  -5   3   2      392.33      444.72     25.83 o 
  -4   3   2        7.30       -0.93      7.88 o 
  -3   3   2     2010.30     2066.76     29.26 o 
  -2   3   2       35.08       15.22      6.90 o 
  -1   3   2      311.05      352.71     32.13 o 
   0   3   2       87.17       94.31     12.08 o 
   1   3   2      126.63      138.48     12.53 o 
   2   3   2        5.03       11.70      5.84 o 
   3   3   2      754.26      693.81     14.08 o 
   4   3   2      247.90      235.23     15.94 o 
   5   3   2      344.97      379.17     21.16 o 
   6   3   2       75.05       25.52     18.82 o 
   7   3   2      649.27      654.78     69.07 o 
   8   3   2      101.98       97.98     21.16 o 
  -8   4   2       40.92      115.63     58.22 o 
  -7   4   2     1425.53     1447.32     46.56 o 
  -6   4   2       16.76        6.29     17.73 o 
  -5   4   2      158.07      181.12     26.89 o 
  -4   4   2        6.58       12.74     10.19 o 
  -3   4   2     1660.05     1692.96     29.55 o 
  -2   4   2        2.46       -8.23      9.05 o 
  -1   4   2     5333.13     5658.79    226.03 o 
   0   4   2      739.22      718.25     26.89 o 
   1   4   2        3.80        4.23     10.52 o 
   2   4   2      141.29      130.09     13.73 o 
   3   4   2     2507.60     2517.31     31.79 o 
   4   4   2      431.74      408.00     23.71 o 
   5   4   2      400.09      452.60     32.59 o 
   6   4   2      106.69       89.83     30.00 o 
   7   4   2     1028.98     1027.42     51.75 o 
   8   4   2        8.65       10.31     22.66 o 
  -8   5   2        4.29       15.49     22.81 o 
  -7   5   2      282.00      304.79     40.92 o 
  -6   5   2      326.17      319.39     27.82 o 
  -5   5   2      149.79      129.74     21.81 o 
  -4   5   2      435.25      439.08     42.30 o 
  -3   5   2      399.96      430.26     19.84 o 
  -2   5   2      435.29      346.21     39.35 o 
  -1   5   2      380.10      386.01     27.69 o 
   0   5   2      164.47      126.02     18.88 o 
   1   5   2      380.73      396.41     24.54 o 
   2   5   2     2491.96     2505.31     42.14 o 
   3   5   2       61.33       54.28     13.44 o 
   4   5   2       49.56       79.37     19.00 o 
   5   5   2     1348.82     1331.79     43.57 o 
   6   5   2      155.42      211.37     33.16 o 
   7   5   2       33.35        5.38     17.65 o 
   8   5   2      105.05       88.24     27.82 o 
  -8   6   2        7.10      -17.53     17.53 o 
  -7   6   2      564.89      558.47     48.56 o 
  -6   6   2      165.40      205.37     25.90 o 
  -5   6   2      892.44      992.63     41.06 o 
  -4   6   2      122.07      132.78     21.70 o 
  -3   6   2     1425.19     1469.86     40.24 o 
  -2   6   2      350.03      330.00     34.58 o 
  -1   6   2     1155.10     1061.29     40.62 o 
   0   6   2      399.72      402.30     31.92 o 
   1   6   2      602.15      514.09     31.39 o 
   2   6   2        7.42        0.43     13.57 o 
   3   6   2       32.52       60.22     22.90 o 
   4   6   2       72.42       70.81     25.93 o 
   5   6   2     1279.31     1275.95     43.03 o 
   6   6   2       38.53       30.31     19.03 o 
   7   6   2       10.03        9.75     33.78 o 
  -7   7   2        1.59       25.79     19.84 o 
  -6   7   2      396.93      367.20     31.08 o 
  -5   7   2      544.55      537.34     34.37 o 
  -4   7   2     3097.40     3183.13    119.33 o 
  -3   7   2       46.66       46.88     19.08 o 
  -2   7   2        9.00       23.71     31.25 o 
  -1   7   2      263.07      281.68     30.09 o 
   0   7   2     2249.68     2088.74     59.76 o 
   1   7   2      243.24      252.66     28.88 o 
   2   7   2     1048.63     1070.74     36.87 o 
   3   7   2       84.99       73.01     26.60 o 
   4   7   2      240.73      271.17     92.53 o 
   5   7   2       65.84       95.92     29.12 o 
   6   7   2       72.75       84.42     22.64 o 
   7   7   2        3.41      -12.46     16.07 o 
  -6   8   2       28.53        0.34     25.20 o 
  -5   8   2       90.57       64.52     43.84 o 
  -4   8   2      730.82      774.62     49.61 o 
  -3   8   2      523.98      519.51     50.55 o 
  -2   8   2      199.91      239.94     25.00 o 
  -1   8   2     1691.43     1644.78     78.25 o 
   0   8   2       42.46       52.40     24.41 o 
   1   8   2        4.11        8.50     37.64 o 
   2   8   2     2029.44     1981.23     50.68 o 
   3   8   2      121.74       77.59     25.39 o 
   4   8   2       12.57        8.54     24.14 o 
   5   8   2      313.53      328.20     40.40 o 
   6   8   2       12.24      -14.53     25.85 o 
  -5   9   2       39.48       26.34     25.70 o 
  -4   9   2       59.48       17.26     24.35 o 
  -3   9   2       31.42       28.29     23.28 o 
  -2   9   2      574.71      610.32     35.71 o 
  -1   9   2      236.39      237.14     49.09 o 
   0   9   2        5.46       -6.60     21.05 o 
   1   9   2      973.08      944.13     47.31 o 
   2   9   2      287.07      334.45     37.40 o 
   3   9   2      536.66      594.11     46.36 o 
   4   9   2       18.71       41.55     27.43 o 
   5   9   2      100.65       61.19     30.51 o 
  -4  10   2       19.28        0.40     24.26 o 
  -3  10   2      233.88      212.57     50.53 o 
  -2  10   2      654.15      690.79     49.57 o 
  -1  10   2      148.83      148.19     40.87 o 
   0  10   2      116.80      127.36     29.88 o 
   1  10   2        0.70       12.39     24.42 o 
   2  10   2      284.54      295.37     37.92 o 
   3  10   2       95.98       98.95     31.36 o 
   4  10   2        8.02       -5.43     24.81 o 
  -2  11   2        5.38      -20.56     20.56 o 
  -1  11   2       62.55       65.06     21.74 o 
   0  11   2      168.78      206.74     34.82 o 
   1  11   2       23.29        8.17     35.54 o 
   2  11   2      120.52       37.58     34.71 o 
  -9   0   3      551.49      567.11     67.05 o 
  -7   0   3       42.34       48.70     34.76 o 
  -5   0   3     9455.25     9646.73     98.95 o 
  -3   0   3     4771.85     4830.89     57.39 o 
  -1   0   3     4349.35     4279.25     34.72 o 
   1   0   3     3534.60     3159.81     28.20 o 
   3   0   3      597.34      663.89     20.27 o 
   5   0   3     1280.70     1153.03     41.31 o 
   7   0   3       10.74       25.08     20.24 o 
   9   0   3        1.33        8.27     30.53 o 
  -9   1   3       22.61       17.81     23.99 o 
  -8   1   3      701.56      665.78     58.25 o 
  -7   1   3      105.81      105.47     26.68 o 
  -6   1   3      134.67      126.20     18.34 o 
  -5   1   3       41.56       43.07     10.29 o 
  -4   1   3      946.09      900.28     21.10 o 
  -3   1   3      313.35      352.78     13.43 o 
  -2   1   3     1982.83     1997.08     31.80 o 
  -1   1   3      222.96      235.29      8.59 o 
   0   1   3     3446.02     3354.97     32.56 o 
   1   1   3    15706.74    16430.91    115.17 o 
   2   1   3       60.45       46.03      6.00 o 
   3   1   3       52.30       48.95      7.03 o 
   4   1   3     1110.07     1097.99     18.84 o 
   5   1   3      383.80      363.30     17.60 o 
   6   1   3      158.50      127.54     18.20 o 
   7   1   3       24.55       29.83     14.70 o 
   8   1   3      165.66      189.91     24.48 o 
   9   1   3       61.34      104.58     28.56 o 
  -9   2   3       31.78       52.88     27.17 o 
  -8   2   3      275.78      274.38     38.10 o 
  -7   2   3     1190.80     1169.80     77.31 o 
  -6   2   3       51.15       41.96     17.57 o 
  -5   2   3      657.95      701.61     21.72 o 
  -4   2   3     1939.05     1976.41     34.79 o 
  -3   2   3     3154.23     3286.86     36.14 o 
  -2   2   3      806.38      862.21     12.15 o 
  -1   2   3     1770.85     1816.29     19.00 o 
   0   2   3     4851.65     5267.12    115.12 o 
   1   2   3     3139.50     3127.83     33.72 o 
   2   2   3     1280.02     1276.27     17.83 o 
   3   2   3     2687.20     2529.99     24.89 o 
   4   2   3      791.07      756.07     22.97 o 
   5   2   3        2.70        6.71     11.55 o 
   6   2   3      201.52      228.86     20.63 o 
   7   2   3      443.65      461.51     29.97 o 
   8   2   3        0.34       -2.71     16.15 o 
  -9   3   3       41.08       56.70     27.34 o 
  -8   3   3      124.93      108.61     28.58 o 
  -7   3   3      298.29      339.35     27.61 o 
  -6   3   3     1301.44     1310.67     41.09 o 
  -5   3   3      989.17     1041.65     46.54 o 
  -4   3   3        5.14        1.49      9.72 o 
  -3   3   3      874.97      855.44     21.25 o 
  -2   3   3     7302.94     7278.75    121.42 o 
  -1   3   3     3532.31     3622.35     51.55 o 
   0   3   3      104.96       71.43     12.47 o 
   1   3   3     1641.29     1750.76     51.69 o 
   2   3   3     5590.01     5459.26     39.33 o 
   3   3   3     3422.86     3310.45     30.90 o 
   4   3   3       41.84       28.26     12.39 o 
   5   3   3      595.87      607.34     25.20 o 
   6   3   3       64.17       66.59     16.69 o 
   7   3   3      414.49      377.40     37.61 o 
   8   3   3      118.47      136.92     30.76 o 
  -8   4   3      116.76       58.61     26.85 o 
  -7   4   3       25.36       26.80     18.06 o 
  -6   4   3       35.41       39.41     19.07 o 
  -5   4   3      273.90      286.38     27.65 o 
  -4   4   3       17.39       27.82     13.13 o 
  -3   4   3      334.74      376.98     19.04 o 
  -2   4   3    12394.48    13198.80     87.04 o 
  -1   4   3     2042.50     1982.36     69.73 o 
   0   4   3     5209.59     5719.24    174.87 o 
   1   4   3      969.48      856.33     31.62 o 
   2   4   3     3099.32     3125.71     77.07 o 
   3   4   3      670.42      663.68     17.81 o 
   4   4   3      734.05      732.23     32.91 o 
   5   4   3      449.74      480.12     25.07 o 
   6   4   3        1.84      -10.20     21.54 o 
   7   4   3       42.27       36.48     23.50 o 
   8   4   3       81.54      111.21     21.69 o 
  -8   5   3        1.17       19.80     18.60 o 
  -7   5   3      974.68      937.15     41.96 o 
  -6   5   3      242.16      232.79     25.47 o 
  -5   5   3      580.11      617.66     32.84 o 
  -4   5   3     1346.22     1345.63     36.34 o 
  -3   5   3     1158.47     1050.44     28.09 o 
  -2   5   3      398.20      331.66     37.50 o 
  -1   5   3      507.32      399.46     29.43 o 
   0   5   3     3242.01     3256.47    199.45 o 
   1   5   3      424.32      379.30     24.00 o 
   2   5   3       10.92       14.60     14.29 o 
   3   5   3     1756.43     1745.11    112.66 o 
   4   5   3      797.91      764.35     32.62 o 
   5   5   3      555.19      526.18     42.75 o 
   6   5   3      197.15      205.59     24.20 o 
   7   5   3      365.99      460.41     64.59 o 
   8   5   3        0.10        3.87     20.71 o 
  -8   6   3       82.97       87.99     22.95 o 
  -7   6   3      113.88       86.69     22.68 o 
  -6   6   3      159.96      174.79     24.21 o 
  -5   6   3       31.30       35.35     17.67 o 
  -4   6   3     1955.35     1966.30     51.44 o 
  -3   6   3       58.99       98.33     19.53 o 
  -2   6   3      115.32      100.41     18.30 o 
  -1   6   3        8.97       11.12     18.34 o 
   0   6   3     2759.29     2599.55    161.12 o 
   1   6   3      115.76      118.54     33.27 o 
   2   6   3      921.52      944.46     32.48 o 
   3   6   3       34.79       41.00     24.79 o 
   4   6   3        5.42       44.35     24.07 o 
   5   6   3      137.10      113.78     21.24 o 
   6   6   3      168.63      158.26     24.13 o 
   7   6   3       20.73       31.26     19.49 o 
  -7   7   3       12.52       37.75     19.98 o 
  -6   7   3       17.60       25.39     17.96 o 
  -5   7   3      112.02      163.24     24.18 o 
  -4   7   3      274.70      243.33     32.49 o 
  -3   7   3      636.03      704.72     35.01 o 
  -2   7   3        0.65       19.19     24.75 o 
  -1   7   3      932.87      935.71     45.75 o 
   0   7   3      972.95      949.79     59.26 o 
   1   7   3     1584.18     1532.06     96.25 o 
   2   7   3       73.48       63.62     18.82 o 
   3   7   3       56.75       70.19     26.74 o 
   4   7   3       32.05       16.29     46.26 o 
   5   7   3      303.20      320.62     87.98 o 
   6   7   3       11.64       23.08     29.78 o 
   7   7   3       39.95       39.25     29.38 o 
  -6   8   3      583.01      517.77     49.06 o 
  -5   8   3      908.95      878.96     56.74 o 
  -4   8   3      611.80      652.38     46.52 o 
  -3   8   3      709.61      732.41     46.84 o 
  -2   8   3       39.82       11.18     16.99 o 
  -1   8   3      365.28      300.15     34.43 o 
   0   8   3      138.66      181.21     29.33 o 
   1   8   3      256.17      287.91     31.86 o 
   2   8   3       16.48       -1.94     62.12 o 
   3   8   3       13.92        9.93     21.27 o 
   4   8   3      191.17      254.27     35.86 o 
   5   8   3      428.35      419.63     42.89 o 
   6   8   3      179.81      179.63     63.26 o 
  -5   9   3        8.11       -1.77     25.95 o 
  -4   9   3       94.42      138.24     78.06 o 
  -3   9   3      481.68      492.99     43.87 o 
  -2   9   3       37.13       37.15     18.55 o 
  -1   9   3      816.80      707.82     44.83 o 
   0   9   3      466.90      495.42     38.93 o 
   1   9   3      122.04       81.59     36.10 o 
   2   9   3      379.30      367.84     37.81 o 
   3   9   3      325.49      249.20     35.90 o 
   4   9   3       72.55       81.87     39.87 o 
   5   9   3       21.02       14.34     27.43 o 
  -4  10   3        0.40       30.53     25.56 o 
  -3  10   3      547.85      551.91     88.84 o 
  -2  10   3      193.86      225.00     28.18 o 
  -1  10   3      731.71      625.59     37.41 o 
   0  10   3        0.57      -21.60     21.60 o 
   1  10   3      225.60      267.36     51.62 o 
   2  10   3      266.50      286.24     37.71 o 
   3  10   3      724.75      706.72     51.90 o 
   4  10   3        2.29       10.18     25.47 o 
  -2  11   3      372.66      473.01     53.92 o 
  -1  11   3       21.05       19.13     18.82 o 
   0  11   3       37.79       38.93     25.84 o 
   1  11   3       75.61      151.66     47.81 o 
  -8   0   4     1416.39     1490.88     89.03 o 
  -6   0   4        9.27       27.28     22.17 o 
  -4   0   4     5603.51     5750.22     73.17 o 
  -2   0   4      202.26      324.60     17.66 o 
   0   0   4     2169.85     2172.26     41.70 o 
   2   0   4     7149.75     7077.97     54.37 o 
   4   0   4    14215.43    14196.19     98.90 o 
   6   0   4      952.80      954.51     44.14 o 
   8   0   4       67.53       87.89     26.18 o 
  -9   1   4       70.45       81.14     30.32 o 
  -8   1   4      262.59      314.98     38.31 o 
  -7   1   4      194.88      260.98     53.34 o 
  -6   1   4      354.53      380.35     25.26 o 
  -5   1   4     1430.94     1410.86     48.81 o 
  -4   1   4      181.68      174.16     12.58 o 
  -3   1   4       86.26       69.52      9.48 o 
  -2   1   4     1529.20     1522.71     57.33 o 
  -1   1   4     2580.82     2573.01     27.98 o 
   0   1   4     1174.76     1129.42     15.72 o 
   1   1   4     1437.03     1307.16     17.38 o 
   2   1   4      385.23      397.51     11.04 o 
   3   1   4     1001.43     1150.11     18.59 o 
   4   1   4       82.45       92.20      9.94 o 
   5   1   4      661.98      635.56     22.06 o 
   6   1   4       73.01       73.20     21.24 o 
   7   1   4      403.24      418.79     24.47 o 
   8   1   4        9.23       50.41     34.62 o 
  -9   2   4        9.23       32.00     24.89 o 
  -8   2   4      101.28      114.97     43.28 o 
  -7   2   4      114.19      118.00     22.91 o 
  -6   2   4      537.40      529.62     29.20 o 
  -5   2   4       82.88       91.46     12.85 o 
  -4   2   4       31.38       29.87      9.76 o 
  -3   2   4      612.43      637.64     33.93 o 
  -2   2   4     4838.12     5100.30     34.66 o 
  -1   2   4      145.58      136.89      8.00 o 
   0   2   4      406.18      448.52     16.54 o 
   1   2   4     3825.50     3925.06     36.72 o 
   2   2   4     5263.02     5337.66     48.45 o 
   3   2   4        1.13        0.01      6.47 o 
   4   2   4      713.92      751.32     21.92 o 
   5   2   4      518.32      565.75     22.33 o 
   6   2   4       77.71       58.68     16.03 o 
   7   2   4        0.30      -13.03     13.03 o 
   8   2   4      267.00      297.83     32.41 o 
  -9   3   4        3.07      -28.22     31.80 o 
  -8   3   4      150.79      198.84     34.05 o 
  -7   3   4     1814.17     1732.07     48.29 o 
  -6   3   4      834.23      829.86     34.81 o 
  -5   3   4        7.83      -11.35     12.80 o 
  -4   3   4      103.27      132.95     14.52 o 
  -3   3   4        4.49       -5.55      8.86 o 
  -2   3   4     2307.65     2401.75     39.54 o 
  -1   3   4      617.72      517.80     15.11 o 
   0   3   4     2648.27     2664.19     51.60 o 
   1   3   4     1004.88     1023.97     30.41 o 
   2   3   4     1768.95     1705.40     27.20 o 
   3   3   4     2282.81     2303.04     28.03 o 
   4   3   4     1586.65     1595.96     34.16 o 
   5   3   4       64.37       57.48     15.08 o 
   6   3   4      106.57       98.40     18.92 o 
   7   3   4      514.29      502.23     31.44 o 
   8   3   4      132.39       94.24     21.54 o 
  -8   4   4       22.61       -2.20     20.71 o 
  -7   4   4       88.42       87.22     20.42 o 
  -6   4   4        7.86       20.42     16.72 o 
  -5   4   4       12.77       14.45     16.47 o 
  -4   4   4      677.37      677.31     27.85 o 
  -3   4   4      232.43      233.72     18.36 o 
  -2   4   4      435.07      460.57     17.95 o 
  -1   4   4     2201.02     1994.16     36.57 o 
   0   4   4      689.93      650.19     35.61 o 
   1   4   4      101.72      149.57     16.95 o 
   2   4   4       56.53       56.80     11.42 o 
   3   4   4     4055.47     3881.15     38.37 o 
   4   4   4      101.42      122.88     16.66 o 
   5   4   4       16.29        7.05     15.20 o 
   6   4   4       20.72       14.25     14.86 o 
   7   4   4      101.63      134.92     22.76 o 
   8   4   4        3.83       20.05     19.16 o 
  -8   5   4      325.51      267.52     29.43 o 
  -7   5   4      369.96      392.24     32.03 o 
  -6   5   4     1676.68     1639.94     60.33 o 
  -5   5   4      186.26      122.30     21.31 o 
  -4   5   4      460.29      479.15     23.26 o 
  -3   5   4       78.38       82.35     14.43 o 
  -2   5   4     2358.87     2292.45     44.27 o 
  -1   5   4      217.73      256.99     18.21 o 
   0   5   4     3121.67     3052.90     58.82 o 
   1   5   4      326.94      337.57     37.78 o 
   2   5   4     2192.04     2075.78     39.99 o 
   3   5   4       39.54       19.70     20.06 o 
   4   5   4      442.43      461.25     27.99 o 
   5   5   4      239.14      270.66     21.66 o 
   6   5   4      656.99      671.35     34.88 o 
   7   5   4      126.63       84.37     49.49 o 
  -8   6   4       10.23       -9.39     28.72 o 
  -7   6   4       26.07       -2.61     40.75 o 
  -6   6   4       20.37       68.59     20.47 o 
  -5   6   4      132.92      131.67     22.28 o 
  -4   6   4      319.66      316.99     26.52 o 
  -3   6   4     1735.05     1768.31     44.53 o 
  -2   6   4      193.77      171.39     41.23 o 
  -1   6   4       24.25       19.52     19.00 o 
   0   6   4      346.96      418.07     43.61 o 
   1   6   4     2765.07     2720.53    107.27 o 
   2   6   4       28.19       22.83     15.10 o 
   3   6   4      817.42      784.13     56.94 o 
   4   6   4        8.66       24.27     22.38 o 
   5   6   4      810.66      845.51    151.52 o 
   6   6   4       18.22        2.00     16.78 o 
   7   6   4       17.71       -8.44     22.03 o 
  -7   7   4       89.69       68.43     31.61 o 
  -6   7   4      147.13      142.04     24.58 o 
  -5   7   4       32.56       62.15     19.95 o 
  -4   7   4      538.71      597.90     75.88 o 
  -3   7   4      121.28      144.13     28.24 o 
  -2   7   4       65.39       46.83     24.33 o 
  -1   7   4       99.17       58.93     36.76 o 
   0   7   4     2966.54     3069.40    218.15 o 
   1   7   4       57.62       52.48     22.64 o 
   2   7   4       97.18      116.33     34.16 o 
   3   7   4      223.03      234.25     31.78 o 
   4   7   4       29.73       27.57     21.86 o 
   5   7   4       85.49       68.38     28.39 o 
   6   7   4      427.57      490.18     66.79 o 
  -6   8   4        6.49        6.51     24.93 o 
  -5   8   4      298.03      252.88     38.89 o 
  -4   8   4      623.94      607.78    118.63 o 
  -3   8   4      575.07      619.21     69.16 o 
  -2   8   4      265.90      265.29     34.20 o 
  -1   8   4      249.25      232.42     53.44 o 
   0   8   4      644.99      614.20     41.81 o 
   1   8   4        5.94       17.38     21.30 o 
   2   8   4      263.59      268.60     42.38 o 
   3   8   4      772.08      802.68    122.83 o 
   4   8   4      959.25      971.79    155.47 o 
   5   8   4      110.03      162.42     32.70 o 
   6   8   4      238.16      192.31     37.24 o 
  -5   9   4        1.45       31.30     43.19 o 
  -4   9   4       38.89       45.68     51.65 o 
  -3   9   4      185.16      230.38     37.73 o 
  -2   9   4      485.73      507.40     34.14 o 
  -1   9   4      160.05      163.90     25.46 o 
   0   9   4       13.89        0.75     21.30 o 
   1   9   4       44.72       35.24     37.24 o 
   2   9   4       72.40       62.19     26.13 o 
   3   9   4       61.01       42.85     25.63 o 
   4   9   4      119.85      155.56     32.77 o 
   5   9   4        2.12      -22.97     22.97 o 
  -4  10   4       13.62       15.74     26.76 o 
  -3  10   4       65.78       56.66     27.48 o 
  -2  10   4      331.85      372.92     40.04 o 
  -1  10   4        1.12       19.50     18.38 o 
   0  10   4       39.38       36.47     25.91 o 
   1  10   4        7.93        9.81     35.03 o 
   2  10   4      798.15      769.38     51.76 o 
   3  10   4      132.63      181.07     35.51 o 
  -1  11   4      470.82      526.54     81.35 o 
   0  11   4       15.31      -10.05     23.60 o 
   1  11   4      186.73      161.52     50.83 o 
  -9   0   5      504.42      468.46     63.38 o 
  -7   0   5      142.56      148.88     41.30 o 
  -5   0   5     1689.37     1644.17     58.01 o 
  -3   0   5     1221.80     1450.16     37.16 o 
  -1   0   5      769.36      815.60     18.66 o 
   1   0   5       94.84       78.79     14.17 o 
   3   0   5        3.82       13.51     10.48 o 
   5   0   5     2292.54     2319.38     58.54 o 
   7   0   5       58.44      110.22     47.32 o 
  -9   1   5      132.60      133.25     31.94 o 
  -8   1   5      294.07      367.81     39.76 o 
  -7   1   5      128.17      175.00     30.91 o 
  -6   1   5       36.36       42.73     13.37 o 
  -5   1   5      317.48      294.65     21.33 o 
  -4   1   5     3108.13     3190.88     41.54 o 
  -3   1   5     2296.94     2485.92     34.07 o 
  -2   1   5      519.60      556.80     14.18 o 
  -1   1   5        3.63       12.48      5.46 o 
   0   1   5       84.03       62.82      7.72 o 
   1   1   5     2399.36     2409.98     30.44 o 
   2   1   5      336.69      356.87     18.72 o 
   3   1   5     2315.84     2409.52     26.91 o 
   4   1   5      553.49      540.97     17.29 o 
   5   1   5      125.45      154.21     16.17 o 
   6   1   5      216.27      233.64     19.64 o 
   7   1   5        0.06       -1.42     14.24 o 
   8   1   5       92.74       89.15     28.19 o 
  -9   2   5       12.36       29.25     37.52 o 
  -8   2   5      486.67      443.49     57.80 o 
  -7   2   5     1630.20     1495.64     44.74 o 
  -6   2   5        4.54       29.39     16.95 o 
  -5   2   5       60.42       63.65     13.23 o 
  -4   2   5     2008.58     1958.93     37.00 o 
  -3   2   5      131.92      121.87     11.94 o 
  -2   2   5      112.69      111.44      8.87 o 
  -1   2   5     1041.64     1010.91     17.11 o 
   0   2   5     1935.61     1944.83     26.98 o 
   1   2   5      110.65      101.26      8.82 o 
   2   2   5     1161.39     1124.46     18.33 o 
   3   2   5      375.43      358.76     13.12 o 
   4   2   5      147.56      158.55     14.67 o 
   5   2   5       23.86       38.69     21.15 o 
   6   2   5      144.21      165.72     19.05 o 
   7   2   5      322.40      373.38     26.95 o 
   8   2   5        6.44      -25.92     25.92 o 
  -8   3   5       85.32      107.11     29.38 o 
  -7   3   5      193.27      246.60     41.74 o 
  -6   3   5     1143.92     1091.60     38.40 o 
  -5   3   5      651.99      592.98     23.69 o 
  -4   3   5        5.42       -2.02     10.79 o 
  -3   3   5      336.58      359.70     17.29 o 
  -2   3   5     3298.49     3356.48     32.00 o 
  -1   3   5     4702.73     4839.38     61.91 o 
   0   3   5       83.50       90.80     12.01 o 
   1   3   5      353.83      363.48     14.11 o 
   2   3   5     1504.56     1526.36     25.06 o 
   3   3   5      888.63      834.56     18.76 o 
   4   3   5      139.47      152.29     19.40 o 
   5   3   5       13.52       15.48     15.75 o 
   6   3   5      173.83      198.00     19.98 o 
   7   3   5        8.38       -2.52     15.74 o 
   8   3   5      201.50      217.73     48.14 o 
  -8   4   5       14.38       30.71     19.35 o 
  -7   4   5       49.15       53.58     19.07 o 
  -6   4   5     3825.62     3750.46    103.11 o 
  -5   4   5      524.13      511.00     30.03 o 
  -4   4   5     1225.25     1211.75     30.60 o 
  -3   4   5      841.35      828.96     24.94 o 
  -2   4   5     3670.78     3539.35     42.84 o 
  -1   4   5     1107.44     1092.24     23.84 o 
   0   4   5      482.94      576.82     40.19 o 
   1   4   5      413.57      434.25     25.67 o 
   2   4   5        7.57       27.16     12.30 o 
   3   4   5      450.93      466.13     26.35 o 
   4   4   5      525.70      483.08     23.64 o 
   5   4   5       84.11       91.95     14.77 o 
   6   4   5       14.01       13.59     13.20 o 
   7   4   5       14.75       20.16     17.52 o 
  -8   5   5       52.22       50.71     22.49 o 
  -7   5   5      117.45      166.79     40.54 o 
  -6   5   5        0.28      -17.36     17.36 o 
  -5   5   5       12.93       32.05     16.70 o 
  -4   5   5     1809.06     1933.51     50.98 o 
  -3   5   5      501.31      492.18     22.80 o 
  -2   5   5       36.75       18.17     14.25 o 
  -1   5   5      957.40      961.66     31.63 o 
   0   5   5     1646.41     1535.23     53.34 o 
   1   5   5     1108.95     1122.92     40.12 o 
   2   5   5        9.00        6.80     12.89 o 
   3   5   5      849.60      891.99     86.13 o 
   4   5   5       73.95       59.25     25.13 o 
   5   5   5        9.88       16.14     14.54 o 
   6   5   5       10.23       27.37     15.51 o 
   7   5   5       28.95       34.31     18.10 o 
  -7   6   5       39.17       62.64     21.68 o 
  -6   6   5      121.45      141.02     24.54 o 
  -5   6   5      124.14       95.03     19.89 o 
  -4   6   5      809.67      817.26     30.42 o 
  -3   6   5      490.88      448.53     28.21 o 
  -2   6   5        4.36       -3.76     15.17 o 
  -1   6   5       22.22       -2.24     23.98 o 
   0   6   5      893.35      894.94     40.17 o 
   1   6   5      249.13      262.21     27.63 o 
   2   6   5      148.78      193.06     20.36 o 
   3   6   5        2.96       25.39     28.42 o 
   4   6   5       37.65       83.99     34.27 o 
   5   6   5       69.42       79.30     25.75 o 
   6   6   5      613.06      569.28     50.19 o 
   7   6   5       21.54       29.27     29.83 o 
  -7   7   5       30.08       47.84     21.71 o 
  -6   7   5        7.53       -9.22     24.13 o 
  -5   7   5      462.93      538.41     46.56 o 
  -4   7   5      519.59      592.83    142.09 o 
  -3   7   5     1111.80     1055.33     39.77 o 
  -2   7   5       14.49       15.50     18.45 o 
  -1   7   5       26.35       46.23     18.70 o 
   0   7   5        7.68       11.62     44.60 o 
   1   7   5      490.45      466.26     37.64 o 
   2   7   5       53.41       73.93     23.83 o 
   3   7   5       38.22       37.64     23.00 o 
   4   7   5       66.17       82.76     26.15 o 
   5   7   5      207.15      231.94     35.99 o 
   6   7   5       42.32       19.49     27.55 o 
  -6   8   5      197.71      266.50     42.88 o 
  -5   8   5      144.54      161.95     68.63 o 
  -4   8   5       20.82       30.52     28.15 o 
  -3   8   5        3.52       20.80     19.28 o 
  -2   8   5       75.35      106.43     22.64 o 
  -1   8   5      179.05      128.91     22.92 o 
   0   8   5      639.60      732.79    147.99 o 
   1   8   5      283.09      308.55     34.32 o 
   2   8   5      131.60      164.94     28.67 o 
   3   8   5       11.53        3.65     21.91 o 
   4   8   5      496.95      464.65     41.33 o 
   5   8   5      261.15      242.89     37.52 o 
  -5   9   5      138.25      151.20     59.63 o 
  -4   9   5      281.26      306.39     42.91 o 
  -3   9   5       81.69      106.27    101.23 o 
  -2   9   5      334.00      337.97     86.14 o 
  -1   9   5      150.91      198.69     41.79 o 
   0   9   5      512.12      537.37     43.36 o 
   1   9   5       84.39       84.94     42.98 o 
   2   9   5       46.61       46.93     25.58 o 
   3   9   5      978.82      911.44    127.03 o 
   4   9   5       33.15       28.17     27.32 o 
  -3  10   5      177.27      208.79     39.17 o 
  -2  10   5      324.70      339.69     44.22 o 
  -1  10   5      137.85      156.54     32.34 o 
   0  10   5        8.23       10.97     26.06 o 
   1  10   5        1.57       19.38     36.01 o 
   2  10   5       69.67       49.04     33.46 o 
   3  10   5      147.33      185.40     56.82 o 
  -8   0   6        5.72      -19.79     30.71 o 
  -6   0   6       37.02       39.54     20.58 o 
  -4   0   6     4983.94     4543.06     71.73 o 
  -2   0   6       24.50       18.28     11.34 o 
   0   0   6     6659.42     6622.92     80.32 o 
   2   0   6     3094.38     3023.35     35.86 o 
   4   0   6       14.35       25.06     14.72 o 
   6   0   6       36.40      -27.93     27.93 o 
   8   0   6       16.58       21.75     37.08 o 
  -9   1   6      483.21      577.53     50.52 o 
  -8   1   6      404.79      374.84     54.81 o 
  -7   1   6      857.34      818.49     35.48 o 
  -6   1   6      535.51      527.18     23.91 o 
  -5   1   6      837.09      845.53     27.26 o 
  -4   1   6     2150.77     2121.92     36.39 o 
  -3   1   6     1731.68     1729.26     30.57 o 
  -2   1   6      108.61      141.05     12.25 o 
  -1   1   6     3423.71     3418.61     27.28 o 
   0   1   6     1329.56     1278.76     17.63 o 
   1   1   6     1459.20     1344.25     18.60 o 
   2   1   6       13.85       17.01      8.57 o 
   3   1   6     2147.81     2126.51     26.46 o 
   4   1   6      267.04      247.34     16.35 o 
   5   1   6     3193.36     3112.20     76.85 o 
   6   1   6      238.55      224.52     31.40 o 
   7   1   6      168.29      166.47     32.14 o 
   8   1   6        6.71       15.85     24.21 o 
  -8   2   6       33.86       55.67     39.99 o 
  -7   2   6      298.49      259.42     24.54 o 
  -6   2   6     1386.50     1420.07     42.86 o 
  -5   2   6      566.05      552.76     24.04 o 
  -4   2   6      465.12      494.29     22.41 o 
  -3   2   6     1172.43     1193.99     40.34 o 
  -2   2   6     2181.46     2060.45     26.29 o 
  -1   2   6        4.09       10.75      7.76 o 
   0   2   6      547.61      540.23     22.84 o 
   1   2   6     1161.20     1119.07     19.97 o 
   2   2   6     2010.83     2006.52     28.40 o 
   3   2   6      330.82      349.68     14.10 o 
   4   2   6       42.63       41.81     18.19 o 
   5   2   6      102.94      126.85     22.89 o 
   6   2   6      100.66      115.14     27.15 o 
   7   2   6        7.19      -20.95     20.95 o 
   8   2   6      245.35      193.67     50.69 o 
  -8   3   6        1.06      -12.85     21.19 o 
  -7   3   6      155.97      195.25     23.94 o 
  -6   3   6      184.45      208.79     22.71 o 
  -5   3   6      121.40      154.87     21.31 o 
  -4   3   6       79.87       75.41     14.27 o 
  -3   3   6      717.01      681.51     22.71 o 
  -2   3   6     1889.61     1813.21     28.33 o 
  -1   3   6     3761.79     3810.00     53.16 o 
   0   3   6      270.61      244.87     13.44 o 
   1   3   6       74.79       81.13     10.11 o 
   2   3   6        3.15        4.88      9.08 o 
   3   3   6      364.98      371.10     17.20 o 
   4   3   6      104.73      106.24     14.68 o 
   5   3   6        7.21        7.01     17.82 o 
   6   3   6       56.90       55.52     25.48 o 
   7   3   6       46.22       16.07     45.12 o 
  -8   4   6       40.33       10.82     17.98 o 
  -7   4   6     1166.10     1188.13     44.29 o 
  -6   4   6      457.81      403.34     28.58 o 
  -5   4   6     4943.44     4781.17     77.44 o 
  -4   4   6      335.79      402.40     26.07 o 
  -3   4   6     1599.12     1564.51     33.65 o 
  -2   4   6        7.46        6.77      9.68 o 
  -1   4   6     5039.77     5075.23     68.23 o 
   0   4   6       62.35       63.20     13.78 o 
   1   4   6      138.77      175.73     14.25 o 
   2   4   6       33.60       53.01     11.73 o 
   3   4   6     2452.75     2377.34     43.72 o 
   4   4   6       81.39      102.17     19.83 o 
   5   4   6       19.67       21.72     17.85 o 
   6   4   6       22.35        1.41     18.98 o 
   7   4   6      104.10      177.04     48.93 o 
  -8   5   6      238.04      248.06     30.99 o 
  -7   5   6       15.19       13.93     17.73 o 
  -6   5   6      157.94      137.33     21.87 o 
  -5   5   6      553.37      547.64     31.13 o 
  -4   5   6       44.75       65.05     16.36 o 
  -3   5   6      370.96      411.71     32.27 o 
  -2   5   6     2280.98     2221.67     81.71 o 
  -1   5   6      104.16      116.13     14.12 o 
   0   5   6      494.78      478.49     24.42 o 
   1   5   6      118.05      134.32     21.68 o 
   2   5   6      240.79      238.85     30.57 o 
   3   5   6       58.67       57.01     24.86 o 
   4   5   6      255.49      271.93     22.43 o 
   5   5   6       26.62       53.36     20.37 o 
   6   5   6       88.85       93.91     23.68 o 
   7   5   6        7.78       24.49     32.76 o 
  -7   6   6      110.61      153.04     27.63 o 
  -6   6   6       94.12      116.76     27.95 o 
  -5   6   6      790.70      803.32     38.43 o 
  -4   6   6       69.49       36.69     32.77 o 
  -3   6   6     2339.61     2350.34     62.84 o 
  -2   6   6      109.00      133.58     20.80 o 
  -1   6   6       67.34       69.57     18.11 o 
   0   6   6      159.44      200.74     34.89 o 
   1   6   6     4012.16     3982.92    102.38 o 
   2   6   6        9.00       16.40     15.27 o 
   3   6   6       10.44       32.48     39.75 o 
   4   6   6        1.26       13.48     19.95 o 
   5   6   6      121.44       74.34     43.95 o 
   6   6   6        2.59       39.51     23.26 o 
  -6   7   6        2.94       23.49     21.87 o 
  -5   7   6       94.30      115.75     28.75 o 
  -4   7   6      897.91      961.92    136.63 o 
  -3   7   6       36.20       32.11     16.93 o 
  -2   7   6      692.21      785.35     35.68 o 
  -1   7   6       46.77       34.17     17.05 o 
   0   7   6     1648.83     1797.04     59.07 o 
   1   7   6      284.05      301.19     33.18 o 
   2   7   6       50.15       89.80     24.37 o 
   3   7   6      188.77      202.31     29.82 o 
   4   7   6      406.03      407.47     38.66 o 
   5   7   6      197.23      164.40     50.18 o 
   6   7   6      456.12      355.88     46.33 o 
  -6   8   6      109.87       76.80     39.33 o 
  -5   8   6      392.37      466.36     97.04 o 
  -4   8   6      304.38      427.99    178.70 o 
  -3   8   6       13.29       48.00     18.69 o 
  -2   8   6       63.49       28.29     17.93 o 
  -1   8   6      107.68      162.79     22.71 o 
   0   8   6      330.19      303.59     32.29 o 
   1   8   6      305.69      481.88     75.62 o 
   2   8   6        0.94       -3.22     19.56 o 
   3   8   6      529.00      555.95     44.74 o 
   4   8   6       72.19       53.64     26.21 o 
   5   8   6       15.70       24.16     40.75 o 
  -4   9   6      125.74      182.49     69.77 o 
  -3   9   6      378.48      448.66    111.52 o 
  -2   9   6      492.74      668.60    174.74 o 
  -1   9   6       31.34       19.13     20.68 o 
   0   9   6        1.92       11.10     28.14 o 
   1   9   6      162.73      153.33     45.72 o 
   2   9   6       40.90       50.35     25.87 o 
   3   9   6      127.24      165.90     44.21 o 
   4   9   6      316.54      343.02     40.56 o 
  -3  10   6        4.19      -19.54     32.78 o 
  -2  10   6      697.49      935.81    167.17 o 
  -1  10   6       39.02       65.71     23.18 o 
   0  10   6      248.40      343.18    122.37 o 
   1  10   6       21.02       20.03     30.02 o 
   2  10   6       59.36      117.61     30.18 o 
  -7   0   7        9.13       60.64     37.41 o 
  -5   0   7       19.86       17.02     18.79 o 
  -3   0   7      977.01      902.31     34.92 o 
  -1   0   7     2854.05     3111.18     36.29 o 
   1   0   7     4424.71     4111.24     84.91 o 
   3   0   7     1360.02     1386.92     57.43 o 
   5   0   7      676.31      716.53     62.54 o 
   7   0   7        1.79      -20.68     31.37 o 
  -8   1   7       58.08       85.62     27.51 o 
  -7   1   7       62.47       78.70     18.37 o 
  -6   1   7      130.58      176.00     17.68 o 
  -5   1   7       88.38      100.69     20.37 o 
  -4   1   7     1009.13      958.89     28.24 o 
  -3   1   7      958.58      966.59     34.27 o 
  -2   1   7       46.97       71.30      9.31 o 
  -1   1   7      678.39      690.59     18.69 o 
   0   1   7     1190.05     1047.84     26.61 o 
   1   1   7     1315.31     1248.58     29.48 o 
   2   1   7     1914.57     1896.12     36.53 o 
   3   1   7      102.35      105.40     15.89 o 
   4   1   7      483.28      480.73     66.59 o 
   5   1   7      947.96      982.14     50.04 o 
   6   1   7      327.14      279.15     35.24 o 
   7   1   7       27.14        8.29     24.25 o 
  -8   2   7      269.98      326.65     40.13 o 
  -7   2   7      298.01      319.01     27.54 o 
  -6   2   7       19.73       23.04     12.10 o 
  -5   2   7        8.71       -8.71     12.65 o 
  -4   2   7     1926.38     2021.45     38.25 o 
  -3   2   7     1063.14     1067.30     27.41 o 
  -2   2   7      122.76      114.75     10.80 o 
  -1   2   7     3367.31     3426.24     65.45 o 
   0   2   7     1242.78     1170.74     21.92 o 
   1   2   7      573.46      531.91     21.49 o 
   2   2   7      197.74      212.25     19.74 o 
   3   2   7     1461.34     1499.63     62.30 o 
   4   2   7       88.28       75.88     36.27 o 
   5   2   7      452.89      458.55     31.32 o 
   6   2   7       79.67      103.97     41.05 o 
   7   2   7      188.38      164.89     40.71 o 
  -8   3   7        6.56        6.22     24.10 o 
  -7   3   7      420.72      500.24     34.49 o 
  -6   3   7      660.33      597.32     39.24 o 
  -5   3   7     1308.83     1232.50     33.82 o 
  -4   3   7        2.00        1.27     12.74 o 
  -3   3   7      481.93      490.37     21.92 o 
  -2   3   7     1720.30     1613.69     26.51 o 
  -1   3   7     2009.62     1915.43     31.67 o 
   0   3   7      473.77      475.84     20.56 o 
   1   3   7       68.95       92.01     11.39 o 
   2   3   7      366.21      340.96     20.54 o 
   3   3   7      524.88      529.86     24.35 o 
   4   3   7      245.38      247.40     27.64 o 
   5   3   7       62.25       89.36     21.93 o 
   6   3   7       34.24       26.20     23.78 o 
   7   3   7       53.05       28.01     26.53 o 
  -8   4   7        2.37       12.72     18.62 o 
  -7   4   7      143.30      127.34     22.77 o 
  -6   4   7     1446.48     1514.14     46.59 o 
  -5   4   7      492.65      449.32     23.89 o 
  -4   4   7      507.24      513.62     24.96 o 
  -3   4   7      355.56      405.74     21.18 o 
  -2   4   7      363.82      332.65     22.34 o 
  -1   4   7      228.76      230.00     16.32 o 
   0   4   7      303.27      288.97     17.21 o 
   1   4   7      201.34      201.14     16.35 o 
   2   4   7     1691.66     1759.86     47.99 o 
   3   4   7      155.72      197.11     25.82 o 
   4   4   7     1229.33     1273.28     45.36 o 
   5   4   7        8.92       23.75     19.55 o 
   6   4   7        0.93       -0.50     23.55 o 
   7   4   7       36.15       52.46     40.80 o 
  -7   5   7      169.48      166.77     24.84 o 
  -6   5   7       10.23       20.11     17.07 o 
  -5   5   7      804.26      746.63     35.01 o 
  -4   5   7      813.64      893.86     30.70 o 
  -3   5   7     1328.64     1258.43     42.11 o 
  -2   5   7       14.34       11.26     15.87 o 
  -1   5   7      912.02      836.94     26.88 o 
   0   5   7      164.14      160.37     16.11 o 
   1   5   7      190.14      199.15     18.11 o 
   2   5   7       10.55        7.38     16.13 o 
   3   5   7      130.79      130.29     28.37 o 
   4   5   7       20.97        9.44     17.93 o 
   5   5   7       43.85       72.67     27.35 o 
   6   5   7       25.86       24.19     20.00 o 
  -7   6   7       16.31       17.66     26.57 o 
  -6   6   7      119.18       99.50     27.22 o 
  -5   6   7       26.33       48.52     18.33 o 
  -4   6   7      488.30      563.60     41.41 o 
  -3   6   7        4.97       12.01     19.75 o 
  -2   6   7      296.59      291.34     24.89 o 
  -1   6   7      468.31      480.98     35.61 o 
   0   6   7      779.23      797.56     32.98 o 
   1   6   7       18.87        5.13     15.28 o 
   2   6   7      472.43      521.51     29.56 o 
   3   6   7      211.23      170.25     29.12 o 
   4   6   7       88.25       61.07     34.87 o 
   5   6   7       14.68      -27.04     32.45 o 
   6   6   7      228.97      345.37     40.78 o 
  -6   7   7       14.74       -2.07     16.98 o 
  -5   7   7      129.10       98.87     27.53 o 
  -4   7   7        5.64       22.07     17.86 o 
  -3   7   7      244.25      267.62     34.05 o 
  -2   7   7      109.04      113.15     20.29 o 
  -1   7   7        7.80        8.16     18.33 o 
   0   7   7       44.23       97.59     22.69 o 
   1   7   7     1882.31     1816.92     59.68 o 
   2   7   7      280.66      321.96     52.28 o 
   3   7   7      101.70      168.15     47.30 o 
   4   7   7       88.25       78.38     25.97 o 
   5   7   7      578.67      526.90     45.22 o 
  -5   8   7       67.79        4.74     38.38 o 
  -4   8   7       97.67       85.49     26.07 o 
  -3   8   7      315.53      320.44     29.43 o 
  -2   8   7      853.25      779.92     38.49 o 
  -1   8   7       68.63       74.93     20.27 o 
   0   8   7      394.97      385.67     70.77 o 
   1   8   7     1125.67     1131.56     41.09 o 
   2   8   7       48.68       15.71     36.15 o 
   3   8   7       11.84       69.04     42.66 o 
   4   8   7      264.08      166.34     50.04 o 
  -4   9   7      167.06      389.50    458.54 o 
  -3   9   7       31.90       25.09     24.15 o 
  -2   9   7       44.54       84.14    111.09 o 
  -1   9   7      509.82      667.89    225.21 o 
   0   9   7       50.43      134.06     62.93 o 
   1   9   7       63.47       45.76     24.07 o 
   2   9   7       16.23        9.20     37.69 o 
   3   9   7      544.06      641.03     73.51 o 
  -2  10   7      203.60      205.02     90.95 o 
  -1  10   7      383.46      502.52    230.05 o 
   0  10   7        0.60       10.82     32.17 o 
   1  10   7      109.29       60.82     41.12 o 
  -8   0   8      889.24      687.68     69.88 o 
  -6   0   8     1510.44     1367.46     72.60 o 
  -4   0   8     3243.28     2988.45    127.15 o 
  -2   0   8      396.23      411.06     24.25 o 
   0   0   8     3350.29     3180.43     93.53 o 
   2   0   8      971.80      922.25     43.27 o 
   4   0   8      152.82      167.30     27.87 o 
   6   0   8     1217.75     1062.56     79.92 o 
  -8   1   8      351.03      423.51     63.10 o 
  -7   1   8       28.31       14.72     16.42 o 
  -6   1   8      368.40      353.71     23.85 o 
  -5   1   8      113.45      120.39     16.83 o 
  -4   1   8     1177.93     1193.12     31.86 o 
  -3   1   8     1716.56     1619.32     32.98 o 
  -2   1   8      652.74      705.60     22.31 o 
  -1   1   8      607.06      589.19     25.53 o 
   0   1   8      211.19      235.20     17.87 o 
   1   1   8     1118.86     1093.79     40.18 o 
   2   1   8       39.07       58.65     15.23 o 
   3   1   8      922.31      917.71     51.16 o 
   4   1   8       50.07       62.60     21.05 o 
   5   1   8       18.01        5.78     21.88 o 
   6   1   8      227.31      239.37     36.28 o 
   7   1   8       41.75      -25.00     25.00 o 
  -8   2   8       43.39        5.12     22.36 o 
  -7   2   8       83.43       82.58     24.84 o 
  -6   2   8      800.01      830.33     30.38 o 
  -5   2   8      130.07      142.28     17.28 o 
  -4   2   8        3.25       13.36     13.22 o 
  -3   2   8      241.13      228.33     17.53 o 
  -2   2   8      675.01      632.43     18.66 o 
  -1   2   8      206.52      180.09     21.88 o 
   0   2   8     1015.57     1040.30     59.88 o 
   1   2   8      227.07      191.74     17.96 o 
   2   2   8      230.20      263.50     20.50 o 
   3   2   8      161.16      173.32     19.13 o 
   4   2   8      388.46      360.34     37.66 o 
   5   2   8      171.84      191.57     32.05 o 
   6   2   8      272.74      277.79     38.35 o 
   7   2   8       13.47       -0.26     24.98 o 
  -8   3   8        1.99        0.96     16.03 o 
  -7   3   8      156.34      145.48     28.58 o 
  -6   3   8     1268.29     1227.74     53.07 o 
  -5   3   8      904.14      874.50     58.16 o 
  -4   3   8      521.60      492.92     28.20 o 
  -3   3   8      982.06     1042.58     34.21 o 
  -2   3   8      314.58      284.55     18.11 o 
  -1   3   8      569.77      591.08     27.23 o 
   0   3   8        5.04        9.55     15.97 o 
   1   3   8      217.45      224.47     19.25 o 
   2   3   8       42.30       54.93     15.68 o 
   3   3   8      275.63      278.25     29.70 o 
   4   3   8      239.19      263.06     27.34 o 
   5   3   8       64.57       81.98     26.92 o 
   6   3   8        8.39       16.72     25.42 o 
  -7   4   8      665.95      720.62     38.60 o 
  -6   4   8       51.65       52.49     22.69 o 
  -5   4   8      102.15      100.89     16.56 o 
  -4   4   8       20.68       18.62     13.36 o 
  -3   4   8     1653.64     1659.30     36.85 o 
  -2   4   8       56.16       67.18     17.90 o 
  -1   4   8      543.05      462.21     28.87 o 
   0   4   8      115.17      135.74     19.04 o 
   1   4   8      329.87      324.29     24.54 o 
   2   4   8       75.58      117.03     18.33 o 
   3   4   8      411.29      442.58     47.38 o 
   4   4   8       26.87       35.99     20.26 o 
   5   4   8       10.98       -2.16     19.55 o 
   6   4   8        1.68      -13.95     23.99 o 
  -7   5   8        0.40       21.76     17.99 o 
  -6   5   8      440.50      379.38     30.64 o 
  -5   5   8        5.24       10.86     13.58 o 
  -4   5   8     1233.41     1253.30     34.69 o 
  -3   5   8       11.10       16.05     15.38 o 
  -2   5   8     1564.46     1506.27     42.41 o 
  -1   5   8      490.62      510.24     23.44 o 
   0   5   8      124.62      153.33     20.55 o 
   1   5   8      287.42      258.24     32.82 o 
   2   5   8      588.36      583.50     48.90 o 
   3   5   8        6.99       -5.65     20.85 o 
   4   5   8      354.95      413.59     33.37 o 
   5   5   8        7.31       22.87     21.08 o 
   6   5   8       48.43       40.56     27.41 o 
  -6   6   8       15.11        8.63     16.07 o 
  -5   6   8      140.43       94.20     24.75 o 
  -4   6   8      221.45      241.18     28.47 o 
  -3   6   8      771.23      776.89     42.36 o 
  -2   6   8        3.47      -14.11     14.11 o 
  -1   6   8       33.06       38.00     16.43 o 
   0   6   8        3.32      -13.45     13.45 o 
   1   6   8     1394.41     1390.63     42.16 o 
   2   6   8       47.86       30.87     22.84 o 
   3   6   8       41.32       32.68     56.66 o 
   4   6   8       55.19       35.81     26.53 o 
   5   6   8      437.00      381.51     43.16 o 
  -6   7   8       49.11       43.69     19.14 o 
  -5   7   8        0.12       -5.65     29.18 o 
  -4   7   8     1227.97     1258.05     68.39 o 
  -3   7   8       11.10       32.58     16.70 o 
  -2   7   8      171.48      229.39     26.94 o 
  -1   7   8        5.21       38.61     20.62 o 
   0   7   8       99.30       74.79     48.09 o 
   1   7   8       17.17       13.32     15.70 o 
   2   7   8      309.48      320.94     35.79 o 
   3   7   8        4.56       -7.43     21.58 o 
   4   7   8      254.20      233.57     35.24 o 
  -5   8   8      397.74      464.97     50.95 o 
  -4   8   8      424.76      403.27     41.85 o 
  -3   8   8        8.72       25.35     18.74 o 
  -2   8   8        1.39        0.97     17.16 o 
  -1   8   8      914.92      859.77     39.40 o 
   0   8   8       80.48       43.99     54.97 o 
   1   8   8      421.23      333.57     37.82 o 
   2   8   8       73.79       78.82     26.09 o 
   3   8   8       91.92      116.65     29.46 o 
  -3   9   8       16.50       25.58     19.46 o 
  -2   9   8      504.86      394.64     32.84 o 
  -1   9   8        3.44      -20.64     20.64 o 
   0   9   8       64.36      101.07     27.60 o 
   1   9   8      158.95       60.08     43.31 o 
   2   9   8      153.14      173.56     35.32 o 
  -7   0   9      284.19      276.66     31.79 o 
  -5   0   9      622.45      557.40     36.12 o 
  -3   0   9     3708.65     3532.44    108.59 o 
  -1   0   9      190.62      195.16     48.16 o 
   1   0   9      682.66      637.24     60.89 o 
   3   0   9       41.66       55.23     23.45 o 
   5   0   9        2.34       53.76     35.64 o 
  -8   1   9      230.68      315.25     39.76 o 
  -7   1   9        0.42        1.36     16.04 o 
  -6   1   9      488.38      546.40     26.56 o 
  -5   1   9       71.43       41.17     14.57 o 
  -4   1   9      802.60      666.01     29.69 o 
  -3   1   9     1601.61     1520.21     51.59 o 
  -2   1   9     1186.70     1174.87     42.26 o 
  -1   1   9      305.93      353.98     25.33 o 
   0   1   9     2740.49     2624.67     45.45 o 
   1   1   9      966.13      896.85     30.34 o 
   2   1   9      669.85      638.02     28.15 o 
   3   1   9       39.04       61.82     16.93 o 
   4   1   9       56.66       54.56     20.34 o 
   5   1   9       49.61       38.14     25.80 o 
   6   1   9       81.03       86.17     31.31 o 
  -8   2   9      538.39      572.70     50.10 o 
  -7   2   9      185.85      197.11     24.86 o 
  -6   2   9       21.26        0.92     21.11 o 
  -5   2   9      823.42      797.87     29.74 o 
  -4   2   9     1139.01     1114.85     33.75 o 
  -3   2   9      933.73      851.21     41.98 o 
  -2   2   9        7.26        6.63     15.59 o 
  -1   2   9      751.19      705.37     30.55 o 
   0   2   9      109.04       87.65     16.65 o 
   1   2   9       29.95       15.39     15.20 o 
   2   2   9       26.76       44.21     17.89 o 
   3   2   9      286.40      324.68     23.25 o 
   4   2   9       46.83       29.19     20.30 o 
   5   2   9       31.50       49.77     27.07 o 
   6   2   9      451.24      334.46    103.20 o 
  -7   3   9      131.75      120.98     32.35 o 
  -6   3   9      722.10      684.52     29.89 o 
  -5   3   9      358.80      366.68     32.84 o 
  -4   3   9      235.30      232.09     19.36 o 
  -3   3   9       19.08      -17.32     17.32 o 
  -2   3   9     1265.43     1256.38     65.88 o 
  -1   3   9      437.94      419.59     26.54 o 
   0   3   9      416.75      400.61     26.35 o 
   1   3   9       25.07       33.81     16.11 o 
   2   3   9       63.31       72.70     17.45 o 
   3   3   9      795.00      737.59     37.97 o 
   4   3   9      459.97      519.50     36.35 o 
   5   3   9       35.03       56.64     22.05 o 
   6   3   9       34.14      -10.49     25.35 o 
  -7   4   9       80.49       94.89     21.32 o 
  -6   4   9     1286.32     1357.81     47.18 o 
  -5   4   9      111.92      116.39     20.14 o 
  -4   4   9       10.69       23.22     12.81 o 
  -3   4   9       39.40       74.20     25.23 o 
  -2   4   9     2233.15     2224.73    109.82 o 
  -1   4   9      139.96      122.08     20.09 o 
   0   4   9      932.21      922.16     59.77 o 
   1   4   9      149.24      189.88     36.34 o 
   2   4   9       41.83       44.54     15.16 o 
   3   4   9       91.27       91.99     31.55 o 
   4   4   9       22.55       44.20     22.06 o 
   5   4   9       32.48       31.89     21.46 o 
   6   4   9       18.25       44.03     32.15 o 
  -7   5   9      314.80      393.09     55.06 o 
  -6   5   9       15.47       13.66     17.38 o 
  -5   5   9      358.08      353.45     24.31 o 
  -4   5   9       18.46       16.65     13.82 o 
  -3   5   9       36.22       57.43     21.17 o 
  -2   5   9       46.76       33.12     20.16 o 
  -1   5   9      137.37      122.84     25.30 o 
   0   5   9        4.54       10.70     15.08 o 
   1   5   9      108.65      112.09     19.35 o 
   2   5   9      129.82      181.44     29.72 o 
   3   5   9      374.22      388.18     39.52 o 
   4   5   9       16.01       -4.22     19.40 o 
   5   5   9      163.31      152.26     31.25 o 
  -6   6   9       20.18       14.15     17.37 o 
  -5   6   9       51.24       42.48     47.13 o 
  -4   6   9     1844.76     1812.99    101.61 o 
  -3   6   9        9.30      -15.32     15.32 o 
  -2   6   9      491.63      469.61     37.95 o 
  -1   6   9       71.14      115.42     25.77 o 
   0   6   9      137.76      141.07     20.93 o 
   1   6   9      160.99      182.37     22.83 o 
   2   6   9      304.53      359.37     39.82 o 
   3   6   9       30.49       14.70     39.33 o 
   4   6   9       26.90        4.15     37.57 o 
   5   6   9       48.63       66.06     29.36 o 
  -5   7   9      128.96       93.22     27.80 o 
  -4   7   9      145.88      193.39     26.08 o 
  -3   7   9      674.87      729.63     46.76 o 
  -2   7   9      297.77      273.19     34.21 o 
  -1   7   9      230.60      261.40     43.90 o 
   0   7   9      266.36      211.70     30.92 o 
   1   7   9      872.37      843.17     38.35 o 
   2   7   9      165.63      162.76     47.76 o 
   3   7   9       12.63       20.52     23.23 o 
   4   7   9       22.08        9.34     25.71 o 
  -4   8   9      206.65      218.01     47.53 o 
  -3   8   9      326.84      405.20     53.66 o 
  -2   8   9      156.65      162.94     31.29 o 
  -1   8   9        4.55        5.06     21.82 o 
   0   8   9       55.42       65.46     35.78 o 
   1   8   9      163.49      199.80     51.20 o 
   2   8   9      107.31      127.07     30.57 o 
   3   8   9       36.13       50.41     40.47 o 
  -2   9   9       66.60       91.37     29.18 o 
  -1   9   9     1003.97     1176.34     70.82 o 
   0   9   9      182.91      236.25     41.19 o 
  -6   0  10       12.28       40.75     25.70 o 
  -4   0  10       56.33       35.92     28.02 o 
  -2   0  10      953.08      965.12     63.80 o 
   0   0  10      876.10      853.42     44.56 o 
   2   0  10      495.67      489.75     57.50 o 
   4   0  10       62.93       56.59     38.28 o 
   6   0  10      108.05      137.49     49.77 o 
  -7   1  10      272.54      288.09     28.63 o 
  -6   1  10      315.33      289.49     63.98 o 
  -5   1  10     1319.48     1307.75     51.58 o 
  -4   1  10      289.69      255.53     33.60 o 
  -3   1  10     2017.09     1986.43     60.86 o 
  -2   1  10      117.40      108.28     21.27 o 
  -1   1  10      473.42      427.04     31.61 o 
   0   1  10      100.27       93.75     18.60 o 
   1   1  10     1368.43     1424.37     40.03 o 
   2   1  10      365.21      348.66     23.65 o 
   3   1  10      229.53      255.71     21.83 o 
   4   1  10        9.18        1.88     18.19 o 
   5   1  10       28.57        2.12     24.06 o 
   6   1  10       66.89       48.72     28.35 o 
  -7   2  10        5.63       24.17     26.79 o 
  -6   2  10      361.37      440.29     35.75 o 
  -5   2  10       14.17       17.93     17.90 o 
  -4   2  10      380.91      310.39     30.52 o 
  -3   2  10      974.06      997.58     45.85 o 
  -2   2  10     1532.16     1525.53     48.51 o 
  -1   2  10       95.30       79.29     19.67 o 
   0   2  10      940.18      933.83     32.75 o 
   1   2  10      280.00      295.72     28.41 o 
   2   2  10       27.74       34.26     14.99 o 
   3   2  10       33.22       83.18     23.83 o 
   4   2  10      384.03      412.58     34.04 o 
   5   2  10      170.68      151.32     33.25 o 
   6   2  10        1.17      -21.44     21.44 o 
  -7   3  10       26.79       51.02     31.69 o 
  -6   3  10      373.20      459.76     44.79 o 
  -5   3  10      436.41      497.55     99.60 o 
  -4   3  10      307.26      299.01     31.02 o 
  -3   3  10      173.79      166.31     27.25 o 
  -2   3  10       29.99       44.83     23.77 o 
  -1   3  10       89.06       88.08     19.15 o 
   0   3  10      228.53      231.39     23.59 o 
   1   3  10       42.10       30.70     14.77 o 
   2   3  10      136.44      135.42     24.85 o 
   3   3  10      519.69      582.06     37.09 o 
   4   3  10      157.06      206.57     29.42 o 
   5   3  10      101.75       82.53     30.57 o 
  -6   4  10        3.62       -3.81     22.35 o 
  -5   4  10      189.31      285.44     32.29 o 
  -4   4  10       32.38       34.96     20.98 o 
  -3   4  10      180.98      200.65     32.38 o 
  -2   4  10      314.95      319.32     32.83 o 
  -1   4  10     4114.63     4275.92    146.58 o 
   0   4  10       12.35       15.76     15.89 o 
   1   4  10      157.72      152.64     21.58 o 
   2   4  10       47.47       68.73     16.88 o 
   3   4  10      861.10      865.99     43.73 o 
   4   4  10       15.75        5.19     21.17 o 
   5   4  10       71.98      108.16     38.62 o 
  -6   5  10      455.43      310.61     49.77 o 
  -5   5  10       66.61       86.04     24.14 o 
  -4   5  10      104.51      150.06     28.08 o 
  -3   5  10       89.44      105.10     25.71 o 
  -2   5  10       12.77       15.98     19.74 o 
  -1   5  10        8.19       -2.16     25.05 o 
   0   5  10      128.13      111.50     20.25 o 
   1   5  10      330.17      318.32     27.32 o 
   2   5  10      390.60      496.38     71.86 o 
   3   5  10       18.21       29.70     24.31 o 
   4   5  10       80.83       62.70     24.63 o 
  -5   6  10        3.47       -4.23     25.05 o 
  -4   6  10        1.00      -31.96     40.17 o 
  -3   6  10     1384.91     1524.04     60.32 o 
  -2   6  10      235.83      198.56     30.97 o 
  -1   6  10      159.06      148.52     28.83 o 
   0   6  10       81.47       69.91     24.74 o 
   1   6  10      582.65      678.86     35.92 o 
   2   6  10       32.44        2.74     26.62 o 
   3   6  10       87.43       48.47     26.50 o 
   4   6  10        2.66       -1.04     24.16 o 
  -4   7  10     1227.46     1330.15    123.85 o 
  -3   7  10       98.07      152.88     30.54 o 
  -2   7  10       77.66       57.38     24.53 o 
  -1   7  10        6.84      -21.91     25.51 o 
   0   7  10      351.54      364.03     36.95 o 
   1   7  10       56.30       46.28     24.39 o 
   2   7  10      638.46      607.43     48.02 o 
   3   7  10       20.15       14.18     24.85 o 
  -3   8  10       72.50       96.61     31.80 o 
  -2   8  10        0.52       25.16     22.35 o 
  -1   8  10      577.32      717.09     77.14 o 
   0   8  10        4.77       45.98     24.54 o 
   1   8  10        3.72      -30.11     31.51 o 
  -7   0  11      500.52      588.20     59.80 o 
  -5   0  11       66.03       70.77     30.48 o 
  -3   0  11      646.11      702.32     59.84 o 
  -1   0  11       30.20      -10.76     19.62 o 
   1   0  11      667.73      686.23     43.12 o 
   3   0  11       74.01      128.18     34.50 o 
   5   0  11       42.91       91.63     43.90 o 
  -7   1  11       65.54       94.76     23.42 o 
  -6   1  11      208.59      218.70     71.60 o 
  -5   1  11        3.24       31.86     20.04 o 
  -4   1  11      273.13      303.22     32.55 o 
  -3   1  11      784.38      662.11     41.12 o 
  -2   1  11      565.39      636.74     63.79 o 
  -1   1  11      349.91      367.85     30.93 o 
   0   1  11       34.99       38.25     20.70 o 
   1   1  11      424.03      419.55     25.42 o 
   2   1  11        2.17       11.13     15.00 o 
   3   1  11        2.12       -2.47     14.56 o 
   4   1  11        7.26       27.60     26.43 o 
   5   1  11       41.80       37.03     28.17 o 
  -6   2  11       86.30      115.53     25.12 o 
  -5   2  11      811.22      837.61    101.39 o 
  -4   2  11       72.16       92.07     55.18 o 
  -3   2  11       40.06       58.19     26.34 o 
  -2   2  11        1.18       15.04     20.09 o 
  -1   2  11      350.94      415.40     28.51 o 
   0   2  11       94.70       98.91     17.48 o 
   1   2  11      238.91      194.20     20.72 o 
   2   2  11      372.35      402.04     26.30 o 
   3   2  11      270.94      282.50     31.05 o 
   4   2  11      147.78      154.82     28.20 o 
   5   2  11      105.68      121.42     33.09 o 
  -6   3  11      620.20      700.96     45.45 o 
  -5   3  11      241.74      248.38     38.73 o 
  -4   3  11       87.82       98.34     45.12 o 
  -3   3  11       33.95       21.00     35.05 o 
  -2   3  11       32.51       16.08     19.72 o 
  -1   3  11      955.14      953.32     37.31 o 
   0   3  11      115.76      145.63     21.55 o 
   1   3  11      213.27      214.95     22.98 o 
   2   3  11       22.81       17.81     15.27 o 
   3   3  11      156.55      137.96     26.50 o 
   4   3  11      242.93      286.54     33.42 o 
   5   3  11        4.84       31.00     30.02 o 
  -6   4  11      457.61      417.91     55.25 o 
  -5   4  11       37.32       27.73     23.98 o 
  -4   4  11        7.98        6.50     30.92 o 
  -3   4  11       95.68      122.04     26.63 o 
  -2   4  11      251.52      297.81     33.66 o 
  -1   4  11      294.48      322.14     81.34 o 
   0   4  11       58.74       39.51     17.82 o 
   1   4  11       83.68      104.71     21.57 o 
   2   4  11        1.44       19.82     19.47 o 
   3   4  11       90.30      101.32     25.29 o 
   4   4  11      345.10      422.00     52.38 o 
  -5   5  11       61.04       78.14     23.98 o 
  -4   5  11       30.45       38.24     28.78 o 
  -3   5  11      119.90      129.47     28.32 o 
  -2   5  11      258.11      301.69     35.49 o 
  -1   5  11      651.96      575.33     42.92 o 
   0   5  11       64.29       76.24     24.84 o 
   1   5  11      265.41      351.81     30.64 o 
   2   5  11      330.64      318.14     58.41 o 
   3   5  11      183.94      244.27     79.39 o 
   4   5  11        7.00       38.24     30.45 o 
  -4   6  11      556.61      597.82     63.07 o 
  -3   6  11       34.43       34.63     37.91 o 
  -2   6  11       12.86       21.26     43.03 o 
  -1   6  11       61.23       59.00     24.04 o 
   0   6  11        9.57       31.85     36.38 o 
   1   6  11       23.65        8.10     16.09 o 
   2   6  11      314.98      339.39     40.70 o 
   3   6  11       15.58        4.53     23.90 o 
  -3   7  11      565.07      599.59     46.67 o 
  -2   7  11       21.03        1.82     30.34 o 
  -1   7  11        7.88        8.70     47.13 o 
   0   7  11       81.57       89.02     50.60 o 
   1   7  11       76.99       90.37     46.79 o 
  -6   0  12       47.18       11.89     27.60 o 
  -4   0  12     1157.38     1169.20     75.09 o 
  -2   0  12     2220.26     2263.25     97.90 o 
   0   0  12       24.70       54.99     23.58 o 
   2   0  12      333.37      333.04     36.26 o 
   4   0  12       23.29      -29.78     29.78 o 
  -6   1  12       92.57       60.21     34.01 o 
  -5   1  12      228.55      291.31     34.45 o 
  -4   1  12      227.45      231.12     31.78 o 
  -3   1  12      121.66      131.96     26.61 o 
  -2   1  12       15.57        3.17     19.45 o 
  -1   1  12       81.76      108.91     21.99 o 
   0   1  12        6.66        1.15     14.41 o 
   1   1  12      258.59      264.78     23.83 o 
   2   1  12       43.67       50.39     17.16 o 
   3   1  12        2.31      -15.79     18.65 o 
   4   1  12       20.25      -23.57     23.57 o 
  -6   2  12      357.18      432.19     81.80 o 
  -5   2  12       48.09       53.69     22.11 o 
  -4   2  12      563.39      513.66     40.50 o 
  -3   2  12      250.12      238.28     31.30 o 
  -2   2  12       28.17        6.12     18.70 o 
  -1   2  12       88.41       59.79     18.92 o 
   0   2  12       35.30       47.28     17.15 o 
   1   2  12      444.70      428.26     27.65 o 
   2   2  12        4.35      -10.37     14.97 o 
   3   2  12       46.37       27.39     21.49 o 
   4   2  12      216.71      163.89     35.76 o 
  -5   3  12      472.52      598.26    132.63 o 
  -4   3  12       25.11       63.49     23.35 o 
  -3   3  12        1.20       -4.10     18.73 o 
  -2   3  12     1137.47     1137.53     60.89 o 
  -1   3  12     1121.47     1098.37    200.27 o 
   0   3  12      843.93      787.33     42.75 o 
   1   3  12      200.67      176.27     22.15 o 
   2   3  12       53.09       25.71     36.61 o 
   3   3  12       73.66       72.86     31.46 o 
   4   3  12       88.47       99.88     30.37 o 
  -5   4  12      826.41      839.17     50.68 o 
  -4   4  12       48.55       90.73     26.13 o 
  -3   4  12       37.72       11.89     30.74 o 
  -2   4  12       58.91       84.79     52.97 o 
  -1   4  12      258.70      219.48     31.94 o 
   0   4  12        1.44        5.63     16.70 o 
   1   4  12      108.42      122.68     22.16 o 
   2   4  12       91.42       98.52     31.50 o 
   3   4  12       53.36       52.69     25.00 o 
  -4   5  12       82.50      111.40     63.89 o 
  -3   5  12      245.17      202.31     32.84 o 
  -2   5  12      562.31      519.96     43.29 o 
  -1   5  12        4.97        4.89     40.45 o 
   0   5  12      874.37      714.42     48.86 o 
   1   5  12        0.30       17.07     17.30 o 
   2   5  12      201.40      247.18     37.38 o 
  -3   6  12      960.91     1016.32     78.85 o 
  -2   6  12       18.87       20.66     22.93 o 
  -1   6  12        4.41      -12.91     19.35 o 
   0   6  12       96.30       88.81     25.69 o 
   1   6  12      201.22      242.22     57.66 o 
  -5   0  13       10.62      -26.30     26.67 o 
  -3   0  13      610.16      656.50     66.72 o 
  -1   0  13      113.80      113.95     28.01 o 
   1   0  13      287.41      293.49     37.33 o 
   3   0  13       12.14       99.62     44.60 o 
  -5   1  13       24.95       52.88     24.68 o 
  -4   1  13      147.65      182.37     32.01 o 
  -3   1  13       89.00       88.97     24.90 o 
  -2   1  13      246.16      267.85     33.69 o 
  -1   1  13       73.66       81.14     20.66 o 
   0   1  13       16.56       47.57     17.51 o 
   1   1  13      271.82      332.53     27.09 o 
   2   1  13      302.65      380.29     39.29 o 
   3   1  13        2.10      -18.26     18.26 o 
  -5   2  13      727.07      763.33     51.29 o 
  -4   2  13      473.83      516.87    123.90 o 
  -3   2  13        3.49      -10.60     16.92 o 
  -2   2  13      451.28      464.22     65.23 o 
  -1   2  13      290.75      274.16     35.52 o 
   0   2  13      254.82      239.49     24.43 o 
   1   2  13       93.58       76.95     19.75 o 
   2   2  13      227.29      210.93     24.26 o 
   3   2  13       15.10       24.18     21.70 o 
  -4   3  13       61.84       86.97     26.56 o 
  -3   3  13       87.22      113.81     35.05 o 
  -2   3  13       58.34       67.17     24.20 o 
  -1   3  13      382.49      473.13     42.04 o 
   0   3  13      660.62      583.55     36.32 o 
   1   3  13       28.44       49.36     19.79 o 
   2   3  13       76.99       72.94     27.06 o 
  -4   4  13      106.86      127.40     28.39 o 
  -3   4  13      160.49      236.66     35.14 o 
  -2   4  13      414.32      435.72     56.78 o 
  -1   4  13      137.97      126.83     29.05 o 
   0   4  13      401.86      397.23     45.28 o 
   1   4  13       11.62       20.42     21.15 o 
   2   4  13       92.67       84.20     40.19 o 
  -2   5  13      172.42      200.43     34.39 o 
  -1   5  13      217.58      248.56     60.57 o 
   0   5  13       44.91       55.62     28.28 o 
  -4   0  14      141.97      161.80     43.90 o 
  -2   0  14       57.30       88.66     38.70 o 
   0   0  14      117.06       52.33     25.36 o 
   2   0  14      363.03      479.19     63.19 o 
  -4   1  14       53.69       47.34     32.99 o 
  -3   1  14      272.56      314.42     37.54 o 
  -2   1  14        2.52        6.90     31.30 o 
  -1   1  14      264.13      266.61     29.40 o 
   0   1  14        2.83       -9.18     15.17 o 
   1   1  14      110.76      152.77     23.44 o 
  -3   2  14       70.72       22.16     41.54 o 
  -2   2  14       19.71       32.23     21.91 o 
  -1   2  14       43.94        6.33     36.78 o 
   0   2  14      505.73      476.35     35.47 o 
   1   2  14      183.91      199.96     24.60 o 
  -2   3  14      111.23      152.46     30.32 o 
  -1   3  14      178.66      180.86     32.55 o 
   0   3  14       24.70        8.42     21.02 o 
                                                 
